# Supplementary material for: Body mass index, genetic susceptibility, and Alzheimer's disease: a longitudinal study based on 475,813 participants from the UK Biobank
Source: J Transl Med. 2022 Sep 9;20:417. doi: 10.1186/s12967-022-03621-2 (PMC9463868; doi:10.1186/s12967-022-03621-2)
Supplement: Supplementary file 2 — Additional file 2: Table S1. the single nucleotide polymorphisms (SNPs) that showed significant genome-wide association with AD,(the SNP loci of newly discovered genes in the UKB database were not included). Table S2. BMI served as the exposure (based on the UKB study , https://gwas.mrcieu.ac.uk/; GWAS ID: ukb-b-19953). Table S3. The datasets as AD outcome (based on another GWASs, https://gwas.mrcieu.ac.uk/; GWAS ID: ieu-b-2). Table S4. AD served as the exposure (based on another GWASs, https://gwas.mrcieu.ac.uk/; GWAS ID: ieu-b-2). Table S5. BMI served as the outcome (based on the UKB study , https://gwas.mrcieu.ac.uk/; GWAS ID: ukb-b-19953) [file 12967_2022_3621_MOESM2_ESM.xlsx]

## Sheet: Table T1
	Table T1. the single nucleotide polymorphisms (SNPs) that showed significant genome-wide association with AD,(the SNP loci of newly discovered genes in the UKB database were not included)
	SNP	CHR	BP	A1	A2	P	BETA
	rs4575098	1	161155392	A	G	1.8964e-10	0.0164116
	rs6656401	1	207692049	A	G	2.58383e-18	0.0250141
	rs4663105	2	127891427	C	A	1.44579e-44	0.0310951
	rs10933431	2	233981912	G	C	7.62165e-10	-0.015437
	rs6448453	4	11026028	A	G	1.97618e-09	0.0147046
	rs7657553	4	11723235	A	G	0.0446642	0.00484004
	rs9269853	6	32550322	A	C	3.04498e-08	0.0130692
	rs9381563	6	47432637	C	T	1.99407e-10	0.0144515
	rs1859788	7	99971834	A	G	1.80481e-15	-0.0183957
	rs11763230	7	143108841	T	C	5.37477e-09	-0.0157722
	rs4236673	8	27464929	A	G	1.48012e-19	-0.0201614
	rs11257242	10	11721119	C	G	8.1137e-06	-0.0100073
	rs7935829	11	59942815	G	A	2.70329e-15	-0.0175966
	rs10792832	11	85867875	A	G	4.49501e-18	-0.0194824
	rs11218343	11	121435587	C	T	8.11528e-12	-0.0359264
	rs12590654	14	92938855	A	G	1.32257e-10	-0.0148266
	rs442495	15	59022615	C	T	1.22124e-09	-0.0137211
	rs117618017	15	63569902	T	C	3.43751e-08	0.0180267
	rs59735493	16	31133100	A	G	3.72816e-08	-0.0129852
	rs113260531	17	5138980	A	G	7.90536e-10	0.0199858
	rs28394864	17	47450775	A	G	1.68452e-08	0.0123015
	rs2632516	17	56409089	C	G	7.63295e-07	-0.0107835
	rs8093731	18	29088958	T	C	0.0267447	-0.0177449
	rs76726049	18	56189459	C	T	3.37745e-08	0.0567967
	rs4147929	19	1063443	A	G	4.42778e-07	0.0144133
	rs41289512	19	45351516	G	C	1.45909e-278	0.206303
	rs76320948	19	46241841	T	C	4.07801e-08	0.0349329
	rs3865444	19	51727962	A	C	5.14947e-09	-0.013757
	rs6014724	20	54998544	G	A	5.38105e-10	-0.0228943

## Sheet: Table T2
	Table T2： BMI served as the exposure (based on the UKB study , https://gwas.mrcieu.ac.uk/; GWAS ID: ukb-b-19953)
	samplesize.exposure	se.exposure	pos.exposure	pval.exposure	chr.exposure	beta.exposure	id.exposure	SNP	effect_allele.exposure	other_allele.exposure	eaf.exposure	exposure	mr_keep.exposure	pval_origin.exposure	data_source.exposure
1	461460	0.0020317	112324111	1.39991e-12	1	0.0143963	ukb-b-19953	rs2618039	T	A	0.381481	|| id:ukb-b-19953	TRUE	reported	igd
2	461460	0.0034589	62579891	1.20005e-21	1	-0.033075	ukb-b-19953	rs12140153	T	G	0.094252	|| id:ukb-b-19953	TRUE	reported	igd
3	461460	0.00304983	78450517	3.59998e-37	1	0.038848	ukb-b-19953	rs34517439	A	C	0.121787	|| id:ukb-b-19953	TRUE	reported	igd
4	461460	0.00264876	23313353	6.00067e-12	1	-0.0182237	ukb-b-19953	rs10799778	G	T	0.833718	|| id:ukb-b-19953	TRUE	reported	igd
5	461460	0.00213109	49996959	1.59993e-19	1	-0.0192649	ukb-b-19953	rs1167311	A	G	0.681309	|| id:ukb-b-19953	TRUE	reported	igd
6	461460	0.0019948	16859325	5e-09	1	0.0116661	ukb-b-19953	rs78886584	G	A	0.491021	|| id:ukb-b-19953	TRUE	reported	igd
7	461460	0.00214854	80798635	8.9002e-11	1	0.0139317	ukb-b-19953	rs12088284	T	C	0.300838	|| id:ukb-b-19953	TRUE	reported	igd
8	461460	0.00198582	190294726	1e-16	1	-0.016485	ukb-b-19953	rs815163	C	T	0.563148	|| id:ukb-b-19953	TRUE	reported	igd
9	461460	0.00243278	195148296	1.20005e-11	1	-0.0164862	ukb-b-19953	rs76702514	G	C	0.210623	|| id:ukb-b-19953	TRUE	reported	igd
10	461460	0.00261443	203485142	5.89997e-09	1	0.0152128	ukb-b-19953	rs13303252	T	C	0.176303	|| id:ukb-b-19953	TRUE	reported	igd
11	461460	0.0024426	177889025	1.99986e-91	1	0.0495291	ukb-b-19953	rs539515	C	A	0.204942	|| id:ukb-b-19953	TRUE	reported	igd
12	461460	0.00197658	184650018	3.89996e-10	1	0.0123706	ukb-b-19953	rs9787132	T	A	0.458312	|| id:ukb-b-19953	TRUE	reported	igd
13	461460	0.00214546	197141988	6.1e-09	1	-0.0124738	ukb-b-19953	rs4520444	T	G	0.303975	|| id:ukb-b-19953	TRUE	reported	igd
14	461460	0.00315913	174321997	1.20005e-12	1	0.0224585	ukb-b-19953	rs61828641	A	G	0.10925	|| id:ukb-b-19953	TRUE	reported	igd
15	461460	0.00202876	54728864	1.09999e-09	1	0.012374	ukb-b-19953	rs630602	C	G	0.606523	|| id:ukb-b-19953	TRUE	reported	igd
16	461460	0.00198818	75005238	1.50003e-18	1	-0.0174793	ukb-b-19953	rs7553158	A	G	0.562425	|| id:ukb-b-19953	TRUE	reported	igd
17	461460	0.00206391	6672729	3.79997e-09	1	0.0121599	ukb-b-19953	rs11583755	C	A	0.355608	|| id:ukb-b-19953	TRUE	reported	igd
18	461460	0.00264997	243832560	1e-12	1	-0.0188877	ukb-b-19953	rs4658403	T	C	0.833659	|| id:ukb-b-19953	TRUE	reported	igd
19	461460	0.00200337	96924097	4.90004e-22	1	0.0193319	ukb-b-19953	rs11165643	T	C	0.590103	|| id:ukb-b-19953	TRUE	reported	igd
20	461460	0.00198381	66434743	1.69981e-12	1	0.0140028	ukb-b-19953	rs7519259	A	G	0.52836	|| id:ukb-b-19953	TRUE	reported	igd
21	461460	0.00198606	91189933	5.69994e-10	1	-0.0123121	ukb-b-19953	rs12089815	A	G	0.54861	|| id:ukb-b-19953	TRUE	reported	igd
22	461460	0.00357946	65979280	4.40048e-11	1	0.0235941	ukb-b-19953	rs11208659	C	T	0.082967	|| id:ukb-b-19953	TRUE	reported	igd
23	461460	0.00230953	11252716	6.59994e-09	1	-0.0133999	ukb-b-19953	rs1205593	C	T	0.759365	|| id:ukb-b-19953	TRUE	reported	igd
24	461460	0.00198775	2723214	8.4004e-14	1	-0.014837	ukb-b-19953	rs4648450	A	C	0.466824	|| id:ukb-b-19953	TRUE	reported	igd
25	461460	0.00302928	151006539	2.19989e-13	1	-0.0222167	ukb-b-19953	rs3738476	A	C	0.880085	|| id:ukb-b-19953	TRUE	reported	igd
26	461460	0.00208158	201800511	3.80014e-31	1	0.024161	ukb-b-19953	rs2678204	G	T	0.340162	|| id:ukb-b-19953	TRUE	reported	igd
27	461460	0.0022729	82546855	9.20005e-09	1	0.0130562	ukb-b-19953	rs12735363	T	C	0.252553	|| id:ukb-b-19953	TRUE	reported	igd
28	461460	0.00226765	118850501	1.89998e-08	1	0.0127531	ukb-b-19953	rs59051938	T	G	0.254999	|| id:ukb-b-19953	TRUE	reported	igd
29	461460	0.00250282	72751552	4.60045e-33	1	-0.0299783	ukb-b-19953	rs2613499	G	A	0.191121	|| id:ukb-b-19953	TRUE	reported	igd
30	461460	0.00292038	156049877	2.80027e-23	1	0.0290259	ukb-b-19953	rs61813324	T	C	0.135728	|| id:ukb-b-19953	TRUE	reported	igd
31	461460	0.00266938	210098466	5.00035e-13	1	0.0192904	ukb-b-19953	rs6695101	A	G	0.162344	|| id:ukb-b-19953	TRUE	reported	igd
32	461460	0.00202425	230301811	9.09997e-09	1	-0.0116316	ukb-b-19953	rs11122450	G	T	0.611739	|| id:ukb-b-19953	TRUE	reported	igd
33	461460	0.00224476	119531497	1.2e-09	1	-0.0136344	ukb-b-19953	rs1106529	A	G	0.738828	|| id:ukb-b-19953	TRUE	reported	igd
34	461460	0.00242445	39562627	1.39991e-14	1	0.0186676	ukb-b-19953	rs112566467	T	C	0.212983	|| id:ukb-b-19953	TRUE	reported	igd
35	461460	0.00215986	46528603	8.30004e-10	1	0.0132605	ukb-b-19953	rs1768815	A	G	0.703926	|| id:ukb-b-19953	TRUE	reported	igd
36	461460	0.00236879	97141762	5.69994e-09	1	0.0138005	ukb-b-19953	rs1222923	A	T	0.776706	|| id:ukb-b-19953	TRUE	reported	igd
37	461460	0.0062225	110082551	4.00037e-28	1	0.0684263	ukb-b-19953	rs41279738	G	T	0.025988	|| id:ukb-b-19953	TRUE	reported	igd
38	461460	0.0019986	47678458	1.59993e-17	1	-0.0170287	ukb-b-19953	rs6669341	G	A	0.582679	|| id:ukb-b-19953	TRUE	reported	igd
39	461460	0.00293126	209545890	1e-08	1	0.0167786	ukb-b-19953	rs75193730	A	G	0.130446	|| id:ukb-b-19953	TRUE	reported	igd
40	461460	0.00262902	33234128	7.00003e-14	1	-0.0196876	ukb-b-19953	rs3737992	A	G	0.168978	|| id:ukb-b-19953	TRUE	reported	igd
41	461460	0.00231885	19934900	5.60003e-09	1	-0.0135153	ukb-b-19953	rs61740466	A	G	0.237203	|| id:ukb-b-19953	TRUE	reported	igd
42	461460	0.00281467	243557659	2.30001e-09	1	-0.0168156	ukb-b-19953	rs10927006	C	T	0.143704	|| id:ukb-b-19953	TRUE	reported	igd
43	461460	0.0026141	32197257	8.10009e-10	1	0.016056	ukb-b-19953	rs3766823	A	G	0.17196	|| id:ukb-b-19953	TRUE	reported	igd
44	461460	0.00228001	1601052	1e-20	1	-0.021277	ukb-b-19953	rs72634826	A	G	0.259858	|| id:ukb-b-19953	TRUE	reported	igd
45	461460	0.00236691	98315893	3.29989e-11	1	0.0157008	ukb-b-19953	rs12072739	G	A	0.224478	|| id:ukb-b-19953	TRUE	reported	igd
46	461460	0.00214063	107514107	3.09999e-09	1	0.0126834	ukb-b-19953	rs72697614	A	C	0.319801	|| id:ukb-b-19953	TRUE	reported	igd
47	461460	0.00205596	156489974	7.50067e-12	1	0.0140775	ukb-b-19953	rs1778830	A	G	0.362165	|| id:ukb-b-19953	TRUE	reported	igd
48	461460	0.00286187	10982487	3.69999e-08	2	0.0157557	ukb-b-19953	rs56930105	T	C	0.139295	|| id:ukb-b-19953	TRUE	reported	igd
49	461460	0.00198715	35437986	8.9e-10	2	-0.0121771	ukb-b-19953	rs6543913	G	C	0.561065	|| id:ukb-b-19953	TRUE	reported	igd
50	461460	0.0022826	133523605	3.29997e-08	2	0.012611	ukb-b-19953	rs13033310	A	G	0.25276	|| id:ukb-b-19953	TRUE	reported	igd
51	461460	0.00225241	40282202	8.80035e-13	2	-0.0161004	ukb-b-19953	rs10185199	A	G	0.280738	|| id:ukb-b-19953	TRUE	reported	igd
52	461460	0.00198558	204053742	1.6e-09	2	0.0119751	ukb-b-19953	rs11675464	G	A	0.562988	|| id:ukb-b-19953	TRUE	reported	igd
53	461460	0.00214352	212280780	5.50047e-11	2	0.0140574	ukb-b-19953	rs3791702	C	T	0.306707	|| id:ukb-b-19953	TRUE	reported	igd
54	461460	0.00197196	198950240	3.69999e-14	2	0.0149301	ukb-b-19953	rs1064213	A	G	0.478377	|| id:ukb-b-19953	TRUE	reported	igd
55	461460	0.00230562	207959238	1.5e-10	2	0.014773	ukb-b-19953	rs1263615	C	T	0.242295	|| id:ukb-b-19953	TRUE	reported	igd
56	461460	0.00201547	219472734	2.19999e-09	2	0.0120638	ukb-b-19953	rs3731867	A	G	0.392136	|| id:ukb-b-19953	TRUE	reported	igd
57	461460	0.00208669	60217457	8.00018e-11	2	0.0135646	ukb-b-19953	rs4672338	T	C	0.336228	|| id:ukb-b-19953	TRUE	reported	igd
58	461460	0.00197292	26949366	3.19963e-16	2	-0.0161066	ukb-b-19953	rs935166	A	G	0.506805	|| id:ukb-b-19953	TRUE	reported	igd
59	461460	0.00213648	240054	1.99986e-11	2	-0.0143343	ukb-b-19953	rs2864044	G	A	0.692593	|| id:ukb-b-19953	TRUE	reported	igd
60	461460	0.00460882	422144	4.60045e-87	2	-0.0911559	ukb-b-19953	rs62107261	C	T	0.048327	|| id:ukb-b-19953	TRUE	reported	igd
61	461460	0.00288163	136389840	4.79999e-10	2	-0.0179406	ukb-b-19953	rs3213943	A	C	0.131525	|| id:ukb-b-19953	TRUE	reported	igd
62	461460	0.00204919	55320173	9.79941e-13	2	-0.0146168	ukb-b-19953	rs6705567	C	T	0.37596	|| id:ukb-b-19953	TRUE	reported	igd
63	461460	0.00196986	25145173	1.99986e-64	2	0.033385	ukb-b-19953	rs59086897	A	T	0.487541	|| id:ukb-b-19953	TRUE	reported	igd
64	461460	0.00205627	47019521	9.09913e-17	2	-0.0171009	ukb-b-19953	rs35809007	A	G	0.363205	|| id:ukb-b-19953	TRUE	reported	igd
65	461460	0.00201573	59307725	2.39994e-24	2	-0.0205219	ukb-b-19953	rs6545714	A	G	0.601448	|| id:ukb-b-19953	TRUE	reported	igd
66	461460	0.00211721	81741750	3.29997e-09	2	0.0125235	ukb-b-19953	rs6752979	A	G	0.31688	|| id:ukb-b-19953	TRUE	reported	igd
67	461460	0.00279496	155027447	4e-08	2	0.0153521	ukb-b-19953	rs12620249	G	A	0.145311	|| id:ukb-b-19953	TRUE	reported	igd
68	461460	0.00226046	166185707	4.00037e-11	2	-0.0149291	ukb-b-19953	rs3754963	T	A	0.255043	|| id:ukb-b-19953	TRUE	reported	igd
69	461460	0.00274403	220205146	3.29989e-12	2	0.0191046	ukb-b-19953	rs6725931	T	C	0.847658	|| id:ukb-b-19953	TRUE	reported	igd
70	461460	0.00261213	628504	4.49987e-100	2	0.0554684	ukb-b-19953	rs6744646	G	A	0.828299	|| id:ukb-b-19953	TRUE	reported	igd
71	461460	0.00212268	86764004	5.40008e-14	2	-0.015965	ukb-b-19953	rs4832298	T	C	0.686142	|| id:ukb-b-19953	TRUE	reported	igd
72	461460	0.00205562	100805996	5.60015e-21	2	-0.0193158	ukb-b-19953	rs11691869	A	C	0.362038	|| id:ukb-b-19953	TRUE	reported	igd
73	461460	0.00208355	50742025	5.10035e-15	2	-0.016303	ukb-b-19953	rs10184537	T	C	0.339341	|| id:ukb-b-19953	TRUE	reported	igd
74	461460	0.00197134	104242992	3.69999e-11	2	0.0130378	ukb-b-19953	rs10182416	G	A	0.512223	|| id:ukb-b-19953	TRUE	reported	igd
75	461460	0.00278388	142874787	2.1e-08	2	-0.0155983	ukb-b-19953	rs72851476	C	A	0.15628	|| id:ukb-b-19953	TRUE	reported	igd
76	461460	0.0030712	12797853	1.40001e-08	2	0.0174221	ukb-b-19953	rs72779695	T	C	0.118626	|| id:ukb-b-19953	TRUE	reported	igd
77	461460	0.00225454	6169351	1.80011e-12	2	-0.0158916	ukb-b-19953	rs7571496	G	A	0.260545	|| id:ukb-b-19953	TRUE	reported	igd
78	461460	0.00199729	147903382	3.29989e-18	2	-0.0173795	ukb-b-19953	rs429343	G	A	0.576573	|| id:ukb-b-19953	TRUE	reported	igd
79	461460	0.00205506	41637688	2.99999e-09	2	0.0121875	ukb-b-19953	rs10169594	C	T	0.363139	|| id:ukb-b-19953	TRUE	reported	igd
80	461460	0.00210907	230816703	3.80014e-16	2	-0.0171805	ukb-b-19953	rs2433733	A	G	0.677659	|| id:ukb-b-19953	TRUE	reported	igd
81	461460	0.00221305	172931559	1.7e-09	2	0.0133332	ukb-b-19953	rs788163	C	A	0.275657	|| id:ukb-b-19953	TRUE	reported	igd
82	461460	0.00203738	161265910	1.29999e-10	2	0.0130872	ukb-b-19953	rs12692596	T	C	0.37185	|| id:ukb-b-19953	TRUE	reported	igd
83	461460	0.00202463	165436055	2.59998e-08	2	-0.0112758	ukb-b-19953	rs11691134	G	A	0.562625	|| id:ukb-b-19953	TRUE	reported	igd
84	461460	0.00219724	105460333	1.10002e-15	2	0.0176118	ukb-b-19953	rs745249	T	C	0.281945	|| id:ukb-b-19953	TRUE	reported	igd
85	461460	0.0031882	145627927	5.30005e-09	2	0.0186066	ukb-b-19953	rs6430068	A	G	0.108559	|| id:ukb-b-19953	TRUE	reported	igd
86	461460	0.00201913	67838685	8.19974e-18	2	-0.0173585	ukb-b-19953	rs2861690	G	C	0.38936	|| id:ukb-b-19953	TRUE	reported	igd
87	461460	0.00198918	58933591	1.20005e-26	2	-0.0212558	ukb-b-19953	rs1861410	T	C	0.555423	|| id:ukb-b-19953	TRUE	reported	igd
88	461460	0.00202449	182584021	1.40001e-08	2	-0.0114909	ukb-b-19953	rs11904490	A	C	0.385687	|| id:ukb-b-19953	TRUE	reported	igd
89	461460	0.00208587	181599070	5.19996e-16	2	0.0169109	ukb-b-19953	rs2216931	A	C	0.661966	|| id:ukb-b-19953	TRUE	reported	igd
90	461460	0.00217332	100123030	3.89996e-08	2	0.0119437	ukb-b-19953	rs6707827	G	A	0.703627	|| id:ukb-b-19953	TRUE	reported	igd
91	461460	0.00229974	144035442	1.29999e-09	2	0.0139664	ukb-b-19953	rs2381404	C	T	0.243837	|| id:ukb-b-19953	TRUE	reported	igd
92	461460	0.00204032	175166636	2.39994e-13	2	-0.014947	ukb-b-19953	rs34234296	A	G	0.392437	|| id:ukb-b-19953	TRUE	reported	igd
93	461460	0.00224142	213414265	5.60015e-16	2	-0.0181515	ukb-b-19953	rs13427822	G	A	0.271198	|| id:ukb-b-19953	TRUE	reported	igd
94	461460	0.00207733	229010960	3.29989e-15	2	0.0163638	ukb-b-19953	rs4605363	C	A	0.341595	|| id:ukb-b-19953	TRUE	reported	igd
95	461460	0.00260331	211623969	8.69961e-13	2	0.0186119	ukb-b-19953	rs35394656	C	T	0.173557	|| id:ukb-b-19953	TRUE	reported	igd
96	461460	0.00232902	236756688	1.2e-09	2	-0.01417	ukb-b-19953	rs4663211	G	T	0.765801	|| id:ukb-b-19953	TRUE	reported	igd
97	461460	0.00370692	205375909	2.99985e-17	2	-0.0313175	ukb-b-19953	rs4482463	A	C	0.923002	|| id:ukb-b-19953	TRUE	reported	igd
98	461460	0.00197659	236854450	1.7e-09	2	-0.0119014	ukb-b-19953	rs9808302	A	G	0.527688	|| id:ukb-b-19953	TRUE	reported	igd
99	461460	0.00213387	62713263	4.49987e-11	3	0.0140534	ukb-b-19953	rs557951	G	T	0.312937	|| id:ukb-b-19953	TRUE	reported	igd
100	461460	0.00226874	131876605	2e-09	3	-0.0136071	ukb-b-19953	rs3851998	G	C	0.743064	|| id:ukb-b-19953	TRUE	reported	igd
101	461460	0.00198035	44028764	2.1e-10	3	-0.0125817	ukb-b-19953	rs4017425	T	C	0.470208	|| id:ukb-b-19953	TRUE	reported	igd
102	461460	0.00204174	85806313	9.60064e-19	3	-0.0180478	ukb-b-19953	rs9876664	T	G	0.375389	|| id:ukb-b-19953	TRUE	reported	igd
103	461460	0.00200164	104631603	1e-14	3	0.0154849	ukb-b-19953	rs9830592	A	C	0.582421	|| id:ukb-b-19953	TRUE	reported	igd
104	461460	0.0019785	173114305	1.29987e-17	3	0.0168965	ukb-b-19953	rs529200	G	A	0.527829	|| id:ukb-b-19953	TRUE	reported	igd
105	461460	0.00280225	44591877	1.6e-08	3	0.0158351	ukb-b-19953	rs4682984	C	T	0.145643	|| id:ukb-b-19953	TRUE	reported	igd
106	461460	0.00197538	49920571	2.90001e-50	3	0.0294509	ukb-b-19953	rs9843653	C	T	0.511652	|| id:ukb-b-19953	TRUE	reported	igd
107	461460	0.00435778	141298124	1.69981e-17	3	0.0370863	ukb-b-19953	rs2035936	T	G	0.055892	|| id:ukb-b-19953	TRUE	reported	igd
108	461460	0.00198446	2365990	2.90001e-08	3	0.0110107	ukb-b-19953	rs1145041	T	C	0.495649	|| id:ukb-b-19953	TRUE	reported	igd
109	461460	0.00208379	183537759	2.70023e-11	3	-0.0138791	ukb-b-19953	rs2606228	C	A	0.646368	|| id:ukb-b-19953	TRUE	reported	igd
110	461460	0.00201314	154034950	3.29989e-14	3	0.0152715	ukb-b-19953	rs355777	C	G	0.407537	|| id:ukb-b-19953	TRUE	reported	igd
111	461460	0.0021941	62354425	2.69998e-09	3	0.0130484	ukb-b-19953	rs6445264	A	G	0.66701	|| id:ukb-b-19953	TRUE	reported	igd
112	461460	0.00232007	170602073	8.30042e-12	3	0.0158525	ukb-b-19953	rs6444950	A	G	0.237474	|| id:ukb-b-19953	TRUE	reported	igd
113	461460	0.00214833	69925128	8.99912e-11	3	0.0139276	ukb-b-19953	rs56038322	A	G	0.31062	|| id:ukb-b-19953	TRUE	reported	igd
114	461460	0.00279318	61208619	1.50003e-16	3	-0.0230543	ukb-b-19953	rs17668356	G	C	0.146029	|| id:ukb-b-19953	TRUE	reported	igd
115	461460	0.00203996	108031094	4.10015e-11	3	0.0134619	ukb-b-19953	rs1471093	A	G	0.616663	|| id:ukb-b-19953	TRUE	reported	igd
116	461460	0.00375232	114417675	7.50067e-11	3	-0.0244312	ukb-b-19953	rs17619973	G	A	0.074861	|| id:ukb-b-19953	TRUE	reported	igd
117	461460	0.00276514	156302724	2.39999e-08	3	-0.0154215	ukb-b-19953	rs13317303	A	C	0.15023	|| id:ukb-b-19953	TRUE	reported	igd
118	461460	0.00258234	42418446	2.90001e-12	3	-0.0180335	ukb-b-19953	rs28350	G	A	0.820684	|| id:ukb-b-19953	TRUE	reported	igd
119	461460	0.00227811	194863860	1.29999e-08	3	-0.0129669	ukb-b-19953	rs4677813	C	T	0.249881	|| id:ukb-b-19953	TRUE	reported	igd
120	461460	0.00407817	181090035	1.7e-08	3	0.0229984	ukb-b-19953	rs35589824	C	T	0.064341	|| id:ukb-b-19953	TRUE	reported	igd
121	461460	0.00210302	35683104	8.69961e-12	3	0.0143579	ukb-b-19953	rs9860326	G	C	0.328382	|| id:ukb-b-19953	TRUE	reported	igd
122	461460	0.0065007	70881429	2e-08	3	0.0365048	ukb-b-19953	rs13078509	T	C	0.023582	|| id:ukb-b-19953	TRUE	reported	igd
123	461460	0.00315638	42329113	6.20012e-14	3	-0.023688	ukb-b-19953	rs111768603	T	G	0.109837	|| id:ukb-b-19953	TRUE	reported	igd
124	461460	0.00254634	185828465	7.70016e-33	3	-0.0303929	ukb-b-19953	rs73052033	C	T	0.18493	|| id:ukb-b-19953	TRUE	reported	igd
125	461460	0.00212202	12926096	2.39999e-09	3	0.01267	ukb-b-19953	rs2569993	C	T	0.320327	|| id:ukb-b-19953	TRUE	reported	igd
126	461460	0.00222875	82714020	9.49992e-09	3	0.0127911	ukb-b-19953	rs13072081	T	C	0.268028	|| id:ukb-b-19953	TRUE	reported	igd
127	461460	0.00199082	123211064	4.49997e-09	3	-0.0116765	ukb-b-19953	rs10668	T	G	0.519113	|| id:ukb-b-19953	TRUE	reported	igd
128	461460	0.00220796	131551027	4.90004e-25	3	0.0228192	ukb-b-19953	rs11709402	G	A	0.278732	|| id:ukb-b-19953	TRUE	reported	igd
129	461460	0.00201061	25110415	2.19989e-11	3	0.0134537	ukb-b-19953	rs7619139	A	T	0.588616	|| id:ukb-b-19953	TRUE	reported	igd
130	461460	0.00218409	107406630	8.10009e-09	3	0.0125925	ukb-b-19953	rs9854637	A	G	0.290389	|| id:ukb-b-19953	TRUE	reported	igd
131	461460	0.00197396	94038085	6.09958e-26	3	-0.0207916	ukb-b-19953	rs1454687	G	C	0.515371	|| id:ukb-b-19953	TRUE	reported	igd
132	461460	0.00197331	161434707	2.1e-09	3	0.0118213	ukb-b-19953	rs6790206	G	A	0.54098	|| id:ukb-b-19953	TRUE	reported	igd
133	461460	0.00219666	12324230	1.7e-10	3	-0.0140307	ukb-b-19953	rs2920503	T	C	0.285413	|| id:ukb-b-19953	TRUE	reported	igd
134	461460	0.00221479	20432033	2.1e-10	3	-0.0140751	ukb-b-19953	rs34373881	A	G	0.275204	|| id:ukb-b-19953	TRUE	reported	igd
135	461460	0.00283349	11626464	2.5e-08	3	0.0157973	ukb-b-19953	rs17609108	C	T	0.145316	|| id:ukb-b-19953	TRUE	reported	igd
136	461460	0.00325487	9498143	1.79999e-10	3	0.0207539	ukb-b-19953	rs62246311	A	G	0.102364	|| id:ukb-b-19953	TRUE	reported	igd
137	461460	0.00211708	48109566	7.59994e-10	3	-0.0130279	ukb-b-19953	rs11711129	G	A	0.682006	|| id:ukb-b-19953	TRUE	reported	igd
138	461460	0.00272533	70593081	4.30002e-09	3	0.0160073	ukb-b-19953	rs11708540	A	G	0.157453	|| id:ukb-b-19953	TRUE	reported	igd
139	461460	0.00201833	77636880	2.90001e-08	3	-0.011197	ukb-b-19953	rs775736	G	A	0.594224	|| id:ukb-b-19953	TRUE	reported	igd
140	461460	0.00453541	147716498	3.29997e-09	3	0.0268371	ukb-b-19953	rs12634936	C	T	0.056723	|| id:ukb-b-19953	TRUE	reported	igd
141	461460	0.00437993	84603308	1.20005e-13	3	-0.0324964	ukb-b-19953	rs116631513	T	A	0.053955	|| id:ukb-b-19953	TRUE	reported	igd
142	461460	0.0030888	88267467	1.9002e-13	3	0.0227107	ukb-b-19953	rs9851777	C	T	0.884985	|| id:ukb-b-19953	TRUE	reported	igd
143	461460	0.00225404	136328270	8.9002e-18	3	0.0193576	ukb-b-19953	rs1471740	C	T	0.7405	|| id:ukb-b-19953	TRUE	reported	igd
144	461460	0.00205088	123089834	1.5e-09	3	-0.0123941	ukb-b-19953	rs12330631	T	C	0.366913	|| id:ukb-b-19953	TRUE	reported	igd
145	461460	0.00205674	196116393	9.70063e-11	3	0.0133088	ukb-b-19953	rs6774894	A	T	0.358148	|| id:ukb-b-19953	TRUE	reported	igd
146	461460	0.00211487	18492306	6.00067e-13	4	0.0152294	ukb-b-19953	rs13105996	T	G	0.320651	|| id:ukb-b-19953	TRUE	reported	igd
147	461460	0.00234269	25408838	4.10015e-34	4	-0.0285293	ukb-b-19953	rs34811474	A	G	0.230756	|| id:ukb-b-19953	TRUE	reported	igd
148	461460	0.00208411	152931436	4.20001e-08	4	-0.0114263	ukb-b-19953	rs750090	C	T	0.356814	|| id:ukb-b-19953	TRUE	reported	igd
149	461460	0.00295345	171609715	3.09999e-09	4	-0.0174962	ukb-b-19953	rs55920177	T	A	0.128647	|| id:ukb-b-19953	TRUE	reported	igd
150	461460	0.0020106	96150044	1.09999e-08	4	0.011487	ukb-b-19953	rs4419475	T	A	0.407327	|| id:ukb-b-19953	TRUE	reported	igd
151	461460	0.00214297	112677085	2.59998e-08	4	-0.0119281	ukb-b-19953	rs1381010	A	G	0.304866	|| id:ukb-b-19953	TRUE	reported	igd
152	461460	0.00251598	147354089	5.80003e-10	4	-0.0155896	ukb-b-19953	rs113079574	T	C	0.19279	|| id:ukb-b-19953	TRUE	reported	igd
153	461460	0.00199427	180167906	8.19993e-10	4	-0.0122469	ukb-b-19953	rs7683836	A	G	0.557215	|| id:ukb-b-19953	TRUE	reported	igd
154	461460	0.00204396	145982563	2.69998e-08	4	0.0113652	ukb-b-19953	rs6823268	G	A	0.371343	|| id:ukb-b-19953	TRUE	reported	igd
155	461460	0.001999	137083193	3.90032e-21	4	-0.018862	ukb-b-19953	rs1296328	C	A	0.559032	|| id:ukb-b-19953	TRUE	reported	igd
156	461460	0.00529083	18005123	7.69999e-09	4	0.0305546	ukb-b-19953	rs74536181	G	A	0.036543	|| id:ukb-b-19953	TRUE	reported	igd
157	461460	0.00206568	130724740	1.99986e-12	4	-0.0145241	ukb-b-19953	rs4398538	C	T	0.642597	|| id:ukb-b-19953	TRUE	reported	igd
158	461460	0.00201168	80811227	2.39994e-11	4	0.0134317	ukb-b-19953	rs13104584	A	G	0.40767	|| id:ukb-b-19953	TRUE	reported	igd
159	461460	0.00251268	94411606	3.2e-08	4	0.0138899	ukb-b-19953	rs2870710	C	G	0.80797	|| id:ukb-b-19953	TRUE	reported	igd
160	461460	0.00599385	100239319	4.60002e-10	4	0.037357	ukb-b-19953	rs1229984	C	T	0.972775	|| id:ukb-b-19953	TRUE	reported	igd
161	461460	0.00201048	113256737	3.79997e-08	4	0.0110552	ukb-b-19953	rs59068084	T	G	0.410232	|| id:ukb-b-19953	TRUE	reported	igd
162	461460	0.00198218	30842780	2.19989e-12	4	0.0139234	ukb-b-19953	rs4527444	G	A	0.541331	|| id:ukb-b-19953	TRUE	reported	igd
163	461460	0.00206546	38680015	1.69981e-11	4	-0.013904	ukb-b-19953	rs13132853	G	A	0.360199	|| id:ukb-b-19953	TRUE	reported	igd
164	461460	0.00210438	140774684	1.6e-10	4	-0.0134661	ukb-b-19953	rs17289010	G	A	0.32787	|| id:ukb-b-19953	TRUE	reported	igd
165	461460	0.00197607	162132758	3.50026e-11	4	0.0130897	ukb-b-19953	rs6843852	T	C	0.507861	|| id:ukb-b-19953	TRUE	reported	igd
166	461460	0.00291963	3298800	2.80027e-12	4	0.0204078	ukb-b-19953	rs2051559	C	T	0.13254	|| id:ukb-b-19953	TRUE	reported	igd
167	461460	0.00310659	89054667	1.39991e-13	4	-0.0229681	ukb-b-19953	rs4148155	G	A	0.113268	|| id:ukb-b-19953	TRUE	reported	igd
168	461460	0.00375479	103188709	8.49963e-37	4	0.0475799	ukb-b-19953	rs13107325	T	C	0.07492	|| id:ukb-b-19953	TRUE	reported	igd
169	461460	0.00299356	20120274	1.29987e-16	4	0.0247618	ukb-b-19953	rs6849518	T	C	0.124274	|| id:ukb-b-19953	TRUE	reported	igd
170	461460	0.0020172	65651730	9.70063e-11	4	-0.013056	ukb-b-19953	rs1346841	A	G	0.405041	|| id:ukb-b-19953	TRUE	reported	igd
171	461460	0.00240219	67802992	1.29999e-09	4	-0.0145761	ukb-b-19953	rs923994	G	A	0.783195	|| id:ukb-b-19953	TRUE	reported	igd
172	461460	0.0021139	52818664	2e-08	4	0.0118583	ukb-b-19953	rs2102278	G	A	0.322486	|| id:ukb-b-19953	TRUE	reported	igd
173	461460	0.0019931	45181334	6.29941e-48	4	0.0289896	ukb-b-19953	rs12507026	T	A	0.43475	|| id:ukb-b-19953	TRUE	reported	igd
174	461460	0.00305635	143125948	2.39999e-09	4	0.0182331	ukb-b-19953	rs35107973	T	C	0.118081	|| id:ukb-b-19953	TRUE	reported	igd
175	461460	0.00198302	55505360	3.69999e-14	4	-0.015012	ukb-b-19953	rs2192158	G	A	0.553308	|| id:ukb-b-19953	TRUE	reported	igd
176	461460	0.0028364	28489339	1.69981e-15	4	-0.0225766	ukb-b-19953	rs73213484	T	A	0.141236	|| id:ukb-b-19953	TRUE	reported	igd
177	461460	0.00215845	34926958	3.09999e-08	4	0.0119527	ukb-b-19953	rs6852808	C	T	0.29882	|| id:ukb-b-19953	TRUE	reported	igd
178	461460	0.00229189	94215894	4.39997e-09	5	0.0134531	ukb-b-19953	rs159029	C	T	0.247205	|| id:ukb-b-19953	TRUE	reported	igd
179	461460	0.00200557	105870033	5e-09	5	0.0117237	ukb-b-19953	rs62379271	G	T	0.578511	|| id:ukb-b-19953	TRUE	reported	igd
180	461460	0.00198514	3513485	9.60064e-11	5	-0.0128512	ukb-b-19953	rs698147	G	A	0.543596	|| id:ukb-b-19953	TRUE	reported	igd
181	461460	0.0020038	133861663	1.29987e-16	5	-0.0165734	ukb-b-19953	rs329118	T	C	0.419409	|| id:ukb-b-19953	TRUE	reported	igd
182	461460	0.00624215	50932343	4.39997e-10	5	0.038948	ukb-b-19953	rs114263339	T	C	0.025736	|| id:ukb-b-19953	TRUE	reported	igd
183	461460	0.0022697	158271680	2.19999e-09	5	0.0135831	ukb-b-19953	rs17056301	C	T	0.256425	|| id:ukb-b-19953	TRUE	reported	igd
184	461460	0.00213286	170623391	1.20005e-17	5	0.0182459	ukb-b-19953	rs11134679	G	A	0.684753	|| id:ukb-b-19953	TRUE	reported	igd
185	461460	0.00237757	167362416	2.59998e-08	5	0.0132315	ukb-b-19953	rs32421	T	A	0.224315	|| id:ukb-b-19953	TRUE	reported	igd
186	461460	0.00200661	112444220	9.09997e-10	5	0.0122904	ukb-b-19953	rs6594682	T	C	0.422325	|| id:ukb-b-19953	TRUE	reported	igd
187	461460	0.00201769	77380723	1.2e-08	5	-0.0115046	ukb-b-19953	rs252761	T	G	0.587966	|| id:ukb-b-19953	TRUE	reported	igd
188	461460	0.00199937	104022239	6.29999e-10	5	-0.0123639	ukb-b-19953	rs396755	G	C	0.571164	|| id:ukb-b-19953	TRUE	reported	igd
189	461460	0.0019956	122657199	2.29985e-11	5	-0.0133419	ukb-b-19953	rs1582931	A	G	0.473242	|| id:ukb-b-19953	TRUE	reported	igd
190	461460	0.00219791	152510937	1.09999e-09	5	-0.0133824	ukb-b-19953	rs1438945	A	T	0.715119	|| id:ukb-b-19953	TRUE	reported	igd
191	461460	0.00199464	64076515	8.60003e-13	5	-0.014263	ukb-b-19953	rs9291822	T	C	0.514868	|| id:ukb-b-19953	TRUE	reported	igd
192	461460	0.00289815	87988934	2.19989e-31	5	0.0337772	ukb-b-19953	rs1477290	C	T	0.136947	|| id:ukb-b-19953	TRUE	reported	igd
193	461460	0.00200175	88778861	5.49997e-09	5	0.0116759	ukb-b-19953	rs1919243	C	T	0.487406	|| id:ukb-b-19953	TRUE	reported	igd
194	461460	0.00241251	87682877	3.19963e-21	5	-0.0228163	ukb-b-19953	rs7442885	G	C	0.214049	|| id:ukb-b-19953	TRUE	reported	igd
195	461460	0.0021232	144485978	7.39946e-11	5	0.0138272	ukb-b-19953	rs13160735	A	G	0.322345	|| id:ukb-b-19953	TRUE	reported	igd
196	461460	0.00197882	140989848	2.39999e-08	5	0.0110355	ukb-b-19953	rs9324854	G	A	0.52152	|| id:ukb-b-19953	TRUE	reported	igd
197	461460	0.00258163	107496102	3.80014e-24	5	-0.0261666	ukb-b-19953	rs40071	C	T	0.179536	|| id:ukb-b-19953	TRUE	reported	igd
198	461460	0.00219522	27175962	4.70002e-10	5	-0.0136706	ukb-b-19953	rs111689389	C	G	0.282614	|| id:ukb-b-19953	TRUE	reported	igd
199	461460	0.00202203	75003678	1.29987e-43	5	-0.0280042	ukb-b-19953	rs2307111	C	T	0.395025	|| id:ukb-b-19953	TRUE	reported	igd
200	461460	0.00225401	66219318	3.50026e-11	5	0.0149296	ukb-b-19953	rs27215	A	C	0.725118	|| id:ukb-b-19953	TRUE	reported	igd
201	461460	0.00201085	119389031	5.40008e-12	5	0.013865	ukb-b-19953	rs347551	G	C	0.472268	|| id:ukb-b-19953	TRUE	reported	igd
202	461460	0.00197681	63020706	5.90065e-15	5	0.0154308	ukb-b-19953	rs1503526	C	T	0.480077	|| id:ukb-b-19953	TRUE	reported	igd
203	461460	0.00230148	80830788	3.69999e-14	5	-0.0174223	ukb-b-19953	rs59893724	G	A	0.243595	|| id:ukb-b-19953	TRUE	reported	igd
204	461460	0.00238276	130378027	4.90004e-08	5	-0.0129998	ukb-b-19953	rs1363695	T	C	0.225908	|| id:ukb-b-19953	TRUE	reported	igd
205	461460	0.00703547	86879056	7.79992e-10	5	0.0432552	ukb-b-19953	rs2962334	T	G	0.020065	|| id:ukb-b-19953	TRUE	reported	igd
206	461460	0.00222886	95728898	4.90004e-12	5	0.0153994	ukb-b-19953	rs6235	G	C	0.268048	|| id:ukb-b-19953	TRUE	reported	igd
207	461460	0.00213122	43152216	3.10027e-11	5	0.0141555	ukb-b-19953	rs13176429	C	T	0.687609	|| id:ukb-b-19953	TRUE	reported	igd
208	461460	0.00280194	139080745	5.00035e-14	5	0.0211063	ukb-b-19953	rs13174863	G	A	0.148139	|| id:ukb-b-19953	TRUE	reported	igd
209	461460	0.0019949	153543466	1.39991e-15	5	-0.0159321	ukb-b-19953	rs7708584	G	A	0.572344	|| id:ukb-b-19953	TRUE	reported	igd
210	461460	0.0020911	5979069	2.30001e-08	6	0.0116859	ukb-b-19953	rs9378999	C	T	0.658899	|| id:ukb-b-19953	TRUE	reported	igd
211	461460	0.00201533	42604320	2.19999e-08	6	0.0112797	ukb-b-19953	rs1884086	G	A	0.398165	|| id:ukb-b-19953	TRUE	reported	igd
212	461460	0.00267493	154333183	1.10002e-11	6	0.0181836	ukb-b-19953	rs9478496	C	T	0.164225	|| id:ukb-b-19953	TRUE	reported	igd
213	461460	0.0021717	63894206	4.70002e-08	6	-0.0118654	ukb-b-19953	rs1504369	A	C	0.701039	|| id:ukb-b-19953	TRUE	reported	igd
214	461460	0.0019845	40362023	1.69981e-30	6	-0.0227768	ukb-b-19953	rs9471333	T	C	0.552596	|| id:ukb-b-19953	TRUE	reported	igd
215	461460	0.0023901	70357368	1.29999e-08	6	-0.0135915	ukb-b-19953	rs7761673	A	T	0.21988	|| id:ukb-b-19953	TRUE	reported	igd
216	461460	0.00218606	153380228	9.09913e-12	6	0.0149077	ukb-b-19953	rs7762794	G	A	0.285408	|| id:ukb-b-19953	TRUE	reported	igd
217	461460	0.00241845	26145217	8.9002e-14	6	-0.0180331	ukb-b-19953	rs75499503	T	C	0.220101	|| id:ukb-b-19953	TRUE	reported	igd
218	461460	0.00221087	33525086	4.30031e-12	6	0.0153135	ukb-b-19953	rs139724029	T	C	0.273193	|| id:ukb-b-19953	TRUE	reported	igd
219	461460	0.00203539	20488897	1.09999e-10	6	-0.0131292	ukb-b-19953	rs1322842	G	A	0.609274	|| id:ukb-b-19953	TRUE	reported	igd
220	461460	0.00254436	28736484	3.2e-09	6	-0.015067	ukb-b-19953	rs9257157	T	C	0.184977	|| id:ukb-b-19953	TRUE	reported	igd
221	461460	0.0024888	104810083	8.9002e-13	6	0.0177856	ukb-b-19953	rs156126	C	T	0.803626	|| id:ukb-b-19953	TRUE	reported	igd
222	461460	0.00197569	143185557	1e-09	6	-0.0120592	ukb-b-19953	rs765874	A	T	0.489362	|| id:ukb-b-19953	TRUE	reported	igd
223	461460	0.00262053	50816887	1.50003e-49	6	0.0387798	ukb-b-19953	rs72892910	T	G	0.172232	|| id:ukb-b-19953	TRUE	reported	igd
224	461460	0.0020712	51779638	1e-11	6	0.0140966	ukb-b-19953	rs1266874	G	A	0.349619	|| id:ukb-b-19953	TRUE	reported	igd
225	461460	0.00203363	51177811	2.80027e-13	6	-0.0148532	ukb-b-19953	rs1327259	G	A	0.387722	|| id:ukb-b-19953	TRUE	reported	igd
226	461460	0.00251479	142703483	3.2e-09	6	0.0148848	ukb-b-19953	rs6922607	G	A	0.189847	|| id:ukb-b-19953	TRUE	reported	igd
227	461460	0.00286788	163009335	2.19989e-13	6	-0.021045	ukb-b-19953	rs36007635	A	G	0.137698	|| id:ukb-b-19953	TRUE	reported	igd
228	461460	0.00211352	97753952	4.70002e-12	6	-0.014612	ukb-b-19953	rs6909685	T	C	0.326809	|| id:ukb-b-19953	TRUE	reported	igd
229	461460	0.00209236	120173501	5.79963e-12	6	-0.0144025	ukb-b-19953	rs13218383	G	C	0.335132	|| id:ukb-b-19953	TRUE	reported	igd
230	461460	0.00218251	73742152	1.40001e-08	6	0.0123701	ukb-b-19953	rs7776021	A	G	0.287599	|| id:ukb-b-19953	TRUE	reported	igd
231	461460	0.00205581	12142817	1.29999e-10	6	-0.0132222	ukb-b-19953	rs10947793	G	A	0.371764	|| id:ukb-b-19953	TRUE	reported	igd
232	461460	0.00201872	98421721	1.80011e-19	6	0.0182223	ukb-b-19953	rs6938973	C	T	0.601456	|| id:ukb-b-19953	TRUE	reported	igd
233	461460	0.0023121	124925032	3.29989e-11	6	0.015339	ukb-b-19953	rs2875762	C	G	0.242953	|| id:ukb-b-19953	TRUE	reported	igd
234	461460	0.00204115	108888593	2.09991e-17	6	0.0173213	ukb-b-19953	rs2253310	G	C	0.626099	|| id:ukb-b-19953	TRUE	reported	igd
235	461460	0.00198649	31591918	4.00037e-22	6	0.0192096	ukb-b-19953	rs2260051	T	A	0.561634	|| id:ukb-b-19953	TRUE	reported	igd
236	461460	0.00214834	13180454	9.8992e-12	6	-0.0146269	ukb-b-19953	rs11757278	C	T	0.303879	|| id:ukb-b-19953	TRUE	reported	igd
237	461460	0.00210043	34688946	5.79963e-42	6	-0.0285083	ukb-b-19953	rs9366863	C	T	0.671833	|| id:ukb-b-19953	TRUE	reported	igd
238	461460	0.00198818	83433228	1e-13	6	0.014782	ukb-b-19953	rs9294260	A	G	0.476559	|| id:ukb-b-19953	TRUE	reported	igd
239	461460	0.00197919	126064920	2e-08	6	0.0111013	ukb-b-19953	rs9388446	A	T	0.515653	|| id:ukb-b-19953	TRUE	reported	igd
240	461460	0.00265988	131897278	2.1e-08	6	0.0148965	ukb-b-19953	rs2781668	T	C	0.165587	|| id:ukb-b-19953	TRUE	reported	igd
241	461460	0.00453811	90325025	1.2e-08	6	0.0258613	ukb-b-19953	rs77346201	C	G	0.050059	|| id:ukb-b-19953	TRUE	reported	igd
242	461460	0.00462176	18492350	8.99995e-10	6	0.028315	ukb-b-19953	rs5017416	T	G	0.049192	|| id:ukb-b-19953	TRUE	reported	igd
243	461460	0.00635399	14645949	1.2e-08	7	-0.0361735	ukb-b-19953	rs9638713	G	A	0.97477	|| id:ukb-b-19953	TRUE	reported	igd
244	461460	0.00333603	138817193	6.59933e-13	7	-0.0239781	ukb-b-19953	rs11525873	C	T	0.097701	|| id:ukb-b-19953	TRUE	reported	igd
245	461460	0.00200786	75081418	2.39994e-30	7	-0.0229877	ukb-b-19953	rs58862095	T	C	0.419266	|| id:ukb-b-19953	TRUE	reported	igd
246	461460	0.00229711	150645534	2.99985e-13	7	-0.0167569	ukb-b-19953	rs1805123	G	T	0.245301	|| id:ukb-b-19953	TRUE	reported	igd
247	461460	0.00351531	26698848	1.7e-08	7	0.019827	ukb-b-19953	rs11971041	G	A	0.087336	|| id:ukb-b-19953	TRUE	reported	igd
248	461460	0.00201191	103416541	3.80014e-20	7	0.0184941	ukb-b-19953	rs12375196	A	C	0.424357	|| id:ukb-b-19953	TRUE	reported	igd
249	461460	0.00224803	71437104	2.90001e-12	7	-0.0156989	ukb-b-19953	rs12538435	G	A	0.261786	|| id:ukb-b-19953	TRUE	reported	igd
250	461460	0.00352561	114744463	2.5e-08	7	-0.0196382	ukb-b-19953	rs74750282	C	T	0.086623	|| id:ukb-b-19953	TRUE	reported	igd
251	461460	0.00202546	121964349	3.2e-10	7	0.0127368	ukb-b-19953	rs1899689	T	C	0.389726	|| id:ukb-b-19953	TRUE	reported	igd
252	461460	0.00255804	76634463	7.00003e-17	7	-0.0213507	ukb-b-19953	rs17149254	C	T	0.804854	|| id:ukb-b-19953	TRUE	reported	igd
253	461460	0.00275602	99107727	2.70023e-16	7	-0.0225553	ukb-b-19953	rs3901286	A	C	0.15244	|| id:ukb-b-19953	TRUE	reported	igd
254	461460	0.00198814	113452183	1e-15	7	-0.0159568	ukb-b-19953	rs6962980	C	A	0.556019	|| id:ukb-b-19953	TRUE	reported	igd
255	461460	0.00199583	50564204	1.5e-09	7	-0.0120727	ukb-b-19953	rs3807566	T	G	0.43832	|| id:ukb-b-19953	TRUE	reported	igd
256	461460	0.00229004	69787054	1.2e-09	7	0.0139212	ukb-b-19953	rs10256062	C	T	0.248658	|| id:ukb-b-19953	TRUE	reported	igd
257	461460	0.00203492	32369148	2.39994e-14	7	-0.0155223	ukb-b-19953	rs215634	G	A	0.611879	|| id:ukb-b-19953	TRUE	reported	igd
258	461460	0.00238564	2108036	7.50067e-14	7	-0.0178418	ukb-b-19953	rs17132130	C	G	0.221467	|| id:ukb-b-19953	TRUE	reported	igd
259	461460	0.00198816	24354300	1e-09	7	0.0121413	ukb-b-19953	rs4307239	G	A	0.458941	|| id:ukb-b-19953	TRUE	reported	igd
260	461460	0.00274536	39429036	5.40008e-11	7	-0.0180048	ukb-b-19953	rs17686887	C	T	0.154552	|| id:ukb-b-19953	TRUE	reported	igd
261	461460	0.00198283	93096635	8.10009e-09	7	0.0114345	ukb-b-19953	rs34696181	C	T	0.476084	|| id:ukb-b-19953	TRUE	reported	igd
262	461460	0.00287545	3125220	7.89951e-11	7	0.0186993	ukb-b-19953	rs4722398	T	C	0.136137	|| id:ukb-b-19953	TRUE	reported	igd
263	461460	0.00218145	137435925	1.79999e-08	7	0.0122748	ukb-b-19953	rs7802342	G	T	0.288566	|| id:ukb-b-19953	TRUE	reported	igd
264	461460	0.00201335	113028634	5.60015e-21	7	-0.018919	ukb-b-19953	rs2396625	A	T	0.421331	|| id:ukb-b-19953	TRUE	reported	igd
265	461460	0.00198884	78121458	1.80011e-11	7	0.0133747	ukb-b-19953	rs7805441	T	C	0.502261	|| id:ukb-b-19953	TRUE	reported	igd
266	461460	0.00202952	44804225	5.19996e-14	7	-0.0152765	ukb-b-19953	rs2289379	T	C	0.395648	|| id:ukb-b-19953	TRUE	reported	igd
267	461460	0.00244806	1270699	2.30001e-10	7	0.0155219	ukb-b-19953	rs6950388	A	G	0.795086	|| id:ukb-b-19953	TRUE	reported	igd
268	461460	0.00199209	10802001	2.29985e-24	8	-0.0202907	ukb-b-19953	rs11250094	C	G	0.548052	|| id:ukb-b-19953	TRUE	reported	igd
269	461460	0.00224155	14336834	1.99986e-12	8	0.015764	ukb-b-19953	rs13248187	C	T	0.268557	|| id:ukb-b-19953	TRUE	reported	igd
270	461460	0.00214846	32412304	2.39999e-09	8	0.0128259	ukb-b-19953	rs2466103	G	T	0.303584	|| id:ukb-b-19953	TRUE	reported	igd
271	461460	0.00200438	73440371	1.10002e-22	8	-0.0196429	ukb-b-19953	rs35957544	T	G	0.574316	|| id:ukb-b-19953	TRUE	reported	igd
272	461460	0.00404552	74714869	2e-08	8	0.022711	ukb-b-19953	rs145981104	G	A	0.063711	|| id:ukb-b-19953	TRUE	reported	igd
273	461460	0.0019776	126482077	8.50002e-10	8	0.0121325	ukb-b-19953	rs2954021	G	A	0.504555	|| id:ukb-b-19953	TRUE	reported	igd
274	461460	0.00216881	25666169	4.09996e-09	8	0.0127512	ukb-b-19953	rs59104534	T	C	0.29848	|| id:ukb-b-19953	TRUE	reported	igd
275	461460	0.00233014	85696337	1e-11	8	-0.0158444	ukb-b-19953	rs2634047	C	G	0.239552	|| id:ukb-b-19953	TRUE	reported	igd
276	461460	0.00321496	118884379	9.8992e-12	8	0.0218864	ukb-b-19953	rs72673947	G	A	0.107031	|| id:ukb-b-19953	TRUE	reported	igd
277	461460	0.00316275	132881798	4e-08	8	0.0173628	ukb-b-19953	rs55668203	C	T	0.11239	|| id:ukb-b-19953	TRUE	reported	igd
278	461460	0.00197745	87505403	1.2e-09	8	0.0120154	ukb-b-19953	rs7459811	A	G	0.515795	|| id:ukb-b-19953	TRUE	reported	igd
279	461460	0.00254011	15536311	3.69999e-08	8	0.0139765	ukb-b-19953	rs2543132	C	G	0.812355	|| id:ukb-b-19953	TRUE	reported	igd
280	461460	0.00207075	60906830	1.29999e-09	8	-0.0125583	ukb-b-19953	rs473992	C	T	0.352429	|| id:ukb-b-19953	TRUE	reported	igd
281	461460	0.00203283	101969528	2.1e-10	8	0.0129225	ukb-b-19953	rs7817485	C	T	0.613192	|| id:ukb-b-19953	TRUE	reported	igd
282	461460	0.00201928	38329650	2e-10	8	0.0128445	ukb-b-19953	rs36061954	T	C	0.398747	|| id:ukb-b-19953	TRUE	reported	igd
283	461460	0.00426286	138215228	5.1e-09	8	-0.0249174	ukb-b-19953	rs16906845	A	G	0.057025	|| id:ukb-b-19953	TRUE	reported	igd
284	461460	0.00220502	116671848	3.29989e-19	8	0.0197549	ukb-b-19953	rs4876611	G	A	0.720243	|| id:ukb-b-19953	TRUE	reported	igd
285	461460	0.0023129	4288577	3.79997e-10	8	0.0144811	ukb-b-19953	rs1658820	T	G	0.245755	|| id:ukb-b-19953	TRUE	reported	igd
286	461460	0.0029107	21088909	1.2e-08	8	0.0165883	ukb-b-19953	rs73225274	G	A	0.133734	|| id:ukb-b-19953	TRUE	reported	igd
287	461460	0.0024648	27167942	2.1e-09	8	0.0147611	ukb-b-19953	rs17446091	C	T	0.201873	|| id:ukb-b-19953	TRUE	reported	igd
288	461460	0.0019963	77227464	7.89951e-26	8	0.0209773	ukb-b-19953	rs1609010	G	A	0.565728	|| id:ukb-b-19953	TRUE	reported	igd
289	461460	0.00226618	67205241	4.30031e-11	8	-0.0149442	ukb-b-19953	rs11780222	C	A	0.258692	|| id:ukb-b-19953	TRUE	reported	igd
290	461460	0.00205862	142619393	4.90004e-12	8	0.0142239	ukb-b-19953	rs1078141	T	C	0.383867	|| id:ukb-b-19953	TRUE	reported	igd
291	461460	0.00203237	76442294	4e-08	8	0.0111622	ukb-b-19953	rs2941452	G	A	0.617751	|| id:ukb-b-19953	TRUE	reported	igd
292	461460	0.00212723	95585807	1.59993e-11	8	-0.0143261	ukb-b-19953	rs12541408	C	T	0.31742	|| id:ukb-b-19953	TRUE	reported	igd
293	461460	0.00198902	143373972	2.80001e-10	8	0.0125456	ukb-b-19953	rs6998660	G	A	0.452592	|| id:ukb-b-19953	TRUE	reported	igd
294	461460	0.00212235	20668624	1.50003e-11	8	0.0143257	ukb-b-19953	rs2616192	T	G	0.674733	|| id:ukb-b-19953	TRUE	reported	igd
295	461460	0.00215845	30854033	1.10002e-13	8	-0.0160301	ukb-b-19953	rs2725371	G	A	0.696115	|| id:ukb-b-19953	TRUE	reported	igd
296	461460	0.00251693	62054463	3.50002e-09	8	0.0148693	ukb-b-19953	rs12681792	A	C	0.1926	|| id:ukb-b-19953	TRUE	reported	igd
297	461460	0.00280183	131040874	1.40001e-10	9	0.0179769	ukb-b-19953	rs56203622	C	T	0.145529	|| id:ukb-b-19953	TRUE	reported	igd
298	461460	0.00210242	11828585	1.99986e-11	9	-0.0140984	ukb-b-19953	rs10960293	T	G	0.333719	|| id:ukb-b-19953	TRUE	reported	igd
299	461460	0.00226733	96430747	2.09991e-15	9	0.0179932	ukb-b-19953	rs2398861	G	A	0.259169	|| id:ukb-b-19953	TRUE	reported	igd
300	461460	0.00203825	126093999	1e-11	9	0.0138734	ukb-b-19953	rs10760277	T	C	0.385049	|| id:ukb-b-19953	TRUE	reported	igd
301	461460	0.00208703	129408290	3.10027e-12	9	0.0145492	ukb-b-19953	rs7027304	T	C	0.652661	|| id:ukb-b-19953	TRUE	reported	igd
302	461460	0.00255927	140648011	1.5e-08	9	-0.0144891	ukb-b-19953	rs35528310	T	G	0.183622	|| id:ukb-b-19953	TRUE	reported	igd
303	461460	0.00210468	6959840	6.29999e-09	9	-0.0122256	ukb-b-19953	rs7042372	G	A	0.334924	|| id:ukb-b-19953	TRUE	reported	igd
304	461460	0.00198642	27760946	3.29997e-09	9	-0.0117509	ukb-b-19953	rs1330199	T	G	0.483137	|| id:ukb-b-19953	TRUE	reported	igd
305	461460	0.00310382	127056213	2.59998e-08	9	0.0172797	ukb-b-19953	rs56141370	T	C	0.114808	|| id:ukb-b-19953	TRUE	reported	igd
306	461460	0.00199506	94178371	1.29999e-08	9	-0.0113511	ukb-b-19953	rs2482356	C	T	0.429018	|| id:ukb-b-19953	TRUE	reported	igd
307	461460	0.00238506	88937089	1.89998e-08	9	-0.0134016	ukb-b-19953	rs7021886	A	C	0.221639	|| id:ukb-b-19953	TRUE	reported	igd
308	461460	0.0019941	15645713	1.10002e-25	9	-0.0208868	ukb-b-19953	rs12340969	T	C	0.441399	|| id:ukb-b-19953	TRUE	reported	igd
309	461460	0.00207294	37129496	1.5e-10	9	-0.0132741	ukb-b-19953	rs13285624	G	T	0.351851	|| id:ukb-b-19953	TRUE	reported	igd
310	461460	0.00212349	103119634	1.39991e-15	9	0.0169514	ukb-b-19953	rs10989067	A	G	0.31593	|| id:ukb-b-19953	TRUE	reported	igd
311	461460	0.00201635	81334684	5.99998e-10	9	0.0124829	ukb-b-19953	rs1634350	A	C	0.420298	|| id:ukb-b-19953	TRUE	reported	igd
312	461460	0.00197747	73796450	4.79954e-11	9	0.0130075	ukb-b-19953	rs1360201	T	C	0.481546	|| id:ukb-b-19953	TRUE	reported	igd
313	461460	0.00211161	28414625	1.29987e-30	9	0.0242931	ukb-b-19953	rs17770336	T	C	0.322437	|| id:ukb-b-19953	TRUE	reported	igd
314	461460	0.00198362	92207308	1.10002e-12	9	0.0141146	ukb-b-19953	rs7357754	G	A	0.500139	|| id:ukb-b-19953	TRUE	reported	igd
315	461460	0.00207048	14768160	3.79997e-09	9	-0.0122041	ukb-b-19953	rs6474856	T	C	0.64022	|| id:ukb-b-19953	TRUE	reported	igd
316	461460	0.00208641	120377178	1.80011e-11	9	-0.0140202	ukb-b-19953	rs7038943	C	T	0.33879	|| id:ukb-b-19953	TRUE	reported	igd
317	461460	0.00210374	23228275	8.19974e-11	9	-0.0136682	ukb-b-19953	rs1934102	A	G	0.347583	|| id:ukb-b-19953	TRUE	reported	igd
318	461460	0.00307931	30823761	4.20001e-10	9	-0.0192369	ukb-b-19953	rs16916303	G	A	0.119736	|| id:ukb-b-19953	TRUE	reported	igd
319	461460	0.0025491	16728532	3.69999e-17	9	0.0214668	ukb-b-19953	rs1411432	C	A	0.186225	|| id:ukb-b-19953	TRUE	reported	igd
320	461460	0.00199876	80510077	3.40001e-08	9	0.0110318	ukb-b-19953	rs13291723	A	G	0.570683	|| id:ukb-b-19953	TRUE	reported	igd
321	461460	0.00226426	140363045	3.69999e-08	9	-0.0124638	ukb-b-19953	rs28670671	C	T	0.286024	|| id:ukb-b-19953	TRUE	reported	igd
322	461460	0.00199376	120663383	1.6e-08	9	-0.0112739	ukb-b-19953	rs12552443	G	A	0.442477	|| id:ukb-b-19953	TRUE	reported	igd
323	461460	0.00218503	111958746	2.90001e-08	9	-0.0121192	ukb-b-19953	rs2417998	G	C	0.708383	|| id:ukb-b-19953	TRUE	reported	igd
324	461460	0.00238338	109072075	6.69993e-09	9	-0.0138177	ukb-b-19953	rs7024334	G	T	0.77914	|| id:ukb-b-19953	TRUE	reported	igd
325	461460	0.00210152	16750129	2.29985e-11	10	0.0140553	ukb-b-19953	rs7893571	T	G	0.665897	|| id:ukb-b-19953	TRUE	reported	igd
326	461460	0.00311639	18549889	1.29999e-08	10	0.0177354	ukb-b-19953	rs73601548	T	C	0.114527	|| id:ukb-b-19953	TRUE	reported	igd
327	461460	0.00370969	33971383	6.70039e-14	10	0.0277998	ukb-b-19953	rs71495038	A	G	0.076936	|| id:ukb-b-19953	TRUE	reported	igd
328	461460	0.00226778	125220036	1.99986e-12	10	0.0159589	ukb-b-19953	rs845084	A	G	0.258424	|| id:ukb-b-19953	TRUE	reported	igd
329	461460	0.00369591	104952499	1.5e-10	10	0.0236803	ukb-b-19953	rs79780963	T	C	0.077428	|| id:ukb-b-19953	TRUE	reported	igd
330	461460	0.00245216	132955696	6.19998e-09	10	-0.0142516	ukb-b-19953	rs7081254	C	T	0.205739	|| id:ukb-b-19953	TRUE	reported	igd
331	461460	0.00286631	76363107	4.30031e-13	10	0.0207688	ukb-b-19953	rs10824211	T	C	0.139491	|| id:ukb-b-19953	TRUE	reported	igd
332	461460	0.00201921	78760959	7.29995e-09	10	0.0116794	ukb-b-19953	rs11001963	T	C	0.581338	|| id:ukb-b-19953	TRUE	reported	igd
333	461460	0.00198686	53680099	4.49987e-11	10	0.0130895	ukb-b-19953	rs12259464	A	G	0.48447	|| id:ukb-b-19953	TRUE	reported	igd
334	461460	0.00788004	131783328	1.29999e-08	10	0.0448186	ukb-b-19953	rs117118217	C	G	0.017711	|| id:ukb-b-19953	TRUE	reported	igd
335	461460	0.00199108	99778226	5.30029e-22	10	0.0191998	ukb-b-19953	rs2439823	G	A	0.545612	|| id:ukb-b-19953	TRUE	reported	igd
336	461460	0.00210126	21830104	7.10068e-25	10	0.0216425	ukb-b-19953	rs11012732	G	A	0.331683	|| id:ukb-b-19953	TRUE	reported	igd
337	461460	0.00391006	87490850	4.40048e-12	10	0.0270713	ukb-b-19953	rs17399739	G	A	0.068893	|| id:ukb-b-19953	TRUE	reported	igd
338	461460	0.00230766	34511990	1.40001e-08	10	-0.0130834	ukb-b-19953	rs11009685	T	C	0.244096	|| id:ukb-b-19953	TRUE	reported	igd
339	461460	0.00198909	88096047	2.09991e-11	10	0.0133212	ukb-b-19953	rs10887578	C	G	0.497499	|| id:ukb-b-19953	TRUE	reported	igd
340	461460	0.00359269	102487140	1e-13	10	-0.0267159	ukb-b-19953	rs61871615	T	C	0.091551	|| id:ukb-b-19953	TRUE	reported	igd
341	461460	0.00207301	93010383	5.99998e-10	10	-0.0128328	ukb-b-19953	rs2450444	A	G	0.348896	|| id:ukb-b-19953	TRUE	reported	igd
342	461460	0.0022021	126640936	8.60003e-15	10	0.0170863	ukb-b-19953	rs67609008	C	T	0.283614	|| id:ukb-b-19953	TRUE	reported	igd
343	461460	0.00200386	133978962	8.99912e-14	10	-0.0149382	ukb-b-19953	rs2172131	C	T	0.578723	|| id:ukb-b-19953	TRUE	reported	igd
344	461460	0.0019778	65191645	5.10035e-13	10	-0.0142836	ukb-b-19953	rs7924036	T	G	0.503265	|| id:ukb-b-19953	TRUE	reported	igd
345	461460	0.00229886	118650996	2.19989e-14	10	0.0175643	ukb-b-19953	rs10510025	T	C	0.247013	|| id:ukb-b-19953	TRUE	reported	igd
346	461460	0.00211928	61842645	5.99998e-09	10	-0.0123274	ukb-b-19953	rs7070670	T	C	0.327923	|| id:ukb-b-19953	TRUE	reported	igd
347	461460	0.00242199	76474827	1.2e-10	11	-0.0155862	ukb-b-19953	rs10160769	C	G	0.21751	|| id:ukb-b-19953	TRUE	reported	igd
348	461460	0.00205579	65639374	3.59998e-23	11	-0.0203841	ukb-b-19953	rs2234458	T	C	0.639519	|| id:ukb-b-19953	TRUE	reported	igd
349	461460	0.00198748	130795698	2.19989e-15	11	0.0157606	ukb-b-19953	rs7944782	G	T	0.509784	|| id:ukb-b-19953	TRUE	reported	igd
350	461460	0.00250202	133767622	3.29997e-10	11	0.0157218	ukb-b-19953	rs329651	T	G	0.803977	|| id:ukb-b-19953	TRUE	reported	igd
351	461460	0.00201096	13331808	1.20005e-15	11	0.0160961	ukb-b-19953	rs55769038	A	G	0.590384	|| id:ukb-b-19953	TRUE	reported	igd
352	461460	0.00214881	28712741	1.5e-09	11	-0.0129976	ukb-b-19953	rs558887	G	A	0.307507	|| id:ukb-b-19953	TRUE	reported	igd
353	461460	0.00257299	2228952	1.29999e-08	11	-0.0146198	ukb-b-19953	rs7126629	A	C	0.818637	|| id:ukb-b-19953	TRUE	reported	igd
354	461460	0.00202573	84800038	9.20026e-12	11	-0.0138114	ukb-b-19953	rs2444253	G	C	0.394083	|| id:ukb-b-19953	TRUE	reported	igd
355	461460	0.0026702	64048912	1.80011e-12	11	0.0188276	ukb-b-19953	rs477895	T	C	0.836521	|| id:ukb-b-19953	TRUE	reported	igd
356	461460	0.00215313	43692423	1.50003e-26	11	0.0229675	ukb-b-19953	rs59227842	G	A	0.31149	|| id:ukb-b-19953	TRUE	reported	igd
357	461460	0.00619278	55684028	4.70002e-08	11	0.0338336	ukb-b-19953	rs12363672	C	A	0.026116	|| id:ukb-b-19953	TRUE	reported	igd
358	461460	0.0020063	47529947	1.50003e-37	11	0.0256977	ukb-b-19953	rs7124681	A	C	0.408353	|| id:ukb-b-19953	TRUE	reported	igd
359	461460	0.00199532	838842	7.10068e-12	11	0.013681	ukb-b-19953	rs6597975	G	C	0.54389	|| id:ukb-b-19953	TRUE	reported	igd
360	461460	0.0020221	118941596	3.29989e-13	11	0.014725	ukb-b-19953	rs7925100	A	G	0.396117	|| id:ukb-b-19953	TRUE	reported	igd
361	461460	0.00199819	131451862	9.20026e-11	11	0.0129468	ukb-b-19953	rs2512892	C	T	0.566085	|| id:ukb-b-19953	TRUE	reported	igd
362	461460	0.00227115	89922417	2.49977e-13	11	0.0166235	ukb-b-19953	rs61903695	G	A	0.254964	|| id:ukb-b-19953	TRUE	reported	igd
363	461460	0.00199179	115037061	3.10027e-15	11	0.015712	ukb-b-19953	rs11607476	C	A	0.486574	|| id:ukb-b-19953	TRUE	reported	igd
364	461460	0.00206436	8639200	4.49987e-20	11	0.0189424	ukb-b-19953	rs4929923	C	T	0.645204	|| id:ukb-b-19953	TRUE	reported	igd
365	461460	0.0021408	131934926	4.70002e-10	11	-0.0133343	ukb-b-19953	rs1793636	C	G	0.309144	|| id:ukb-b-19953	TRUE	reported	igd
366	461460	0.0026658	134601012	4.90004e-13	11	0.0192705	ukb-b-19953	rs12364470	G	T	0.164556	|| id:ukb-b-19953	TRUE	reported	igd
367	461460	0.00202121	121922587	8.4004e-13	11	-0.0144616	ukb-b-19953	rs11218510	A	G	0.40047	|| id:ukb-b-19953	TRUE	reported	igd
368	461460	0.00202961	45438374	6.1e-09	11	0.0117979	ukb-b-19953	rs10742752	C	T	0.612239	|| id:ukb-b-19953	TRUE	reported	igd
369	461460	0.00203736	17405617	9.90011e-09	11	0.0116796	ukb-b-19953	rs1002226	T	C	0.617914	|| id:ukb-b-19953	TRUE	reported	igd
370	461460	0.00205793	30430332	3.59998e-15	11	-0.0161952	ukb-b-19953	rs7942037	C	G	0.360333	|| id:ukb-b-19953	TRUE	reported	igd
371	461460	0.00199081	69443822	1.69981e-13	11	-0.0146771	ukb-b-19953	rs594024	C	T	0.554162	|| id:ukb-b-19953	TRUE	reported	igd
372	461460	0.00204736	122545146	4.09996e-09	11	0.0120383	ukb-b-19953	rs35483388	T	C	0.379452	|| id:ukb-b-19953	TRUE	reported	igd
373	461460	0.00428551	116911012	6.80002e-09	11	0.0248393	ukb-b-19953	rs12273545	T	C	0.056505	|| id:ukb-b-19953	TRUE	reported	igd
374	461460	0.00812381	46159333	6.20012e-11	11	0.0531292	ukb-b-19953	rs55707359	G	T	0.015432	|| id:ukb-b-19953	TRUE	reported	igd
375	461460	0.00252719	27679916	3.29989e-56	11	-0.0399185	ukb-b-19953	rs6265	T	C	0.188472	|| id:ukb-b-19953	TRUE	reported	igd
376	461460	0.00221303	69681101	6.09958e-11	12	-0.0144763	ukb-b-19953	rs317656	A	T	0.724452	|| id:ukb-b-19953	TRUE	reported	igd
377	461460	0.0030884	24058135	5.00035e-12	12	0.0213233	ukb-b-19953	rs10771041	T	C	0.116102	|| id:ukb-b-19953	TRUE	reported	igd
378	461460	0.00358357	123024476	1.29987e-22	12	-0.0350799	ukb-b-19953	rs147730268	T	G	0.087243	|| id:ukb-b-19953	TRUE	reported	igd
379	461460	0.00241251	60964108	3.50002e-10	12	0.0151361	ukb-b-19953	rs7975187	G	A	0.213905	|| id:ukb-b-19953	TRUE	reported	igd
380	461460	0.00233641	82424100	2.19999e-08	12	-0.0130768	ukb-b-19953	rs11115160	A	G	0.237797	|| id:ukb-b-19953	TRUE	reported	igd
381	461460	0.00205437	68107914	4.09996e-08	12	-0.0112754	ukb-b-19953	rs7306534	A	G	0.621712	|| id:ukb-b-19953	TRUE	reported	igd
382	461460	0.00214592	17243965	1.29999e-08	12	-0.0122161	ukb-b-19953	rs10505801	T	G	0.307053	|| id:ukb-b-19953	TRUE	reported	igd
383	461460	0.00201869	56494991	6.4998e-16	12	-0.0163086	ukb-b-19953	rs2271189	A	G	0.40272	|| id:ukb-b-19953	TRUE	reported	igd
384	461460	0.00198552	89771903	1.69981e-13	12	0.0146374	ukb-b-19953	rs704061	C	T	0.45505	|| id:ukb-b-19953	TRUE	reported	igd
385	461460	0.00203363	50263148	1.39991e-48	12	0.0297904	ukb-b-19953	rs7132908	A	G	0.384458	|| id:ukb-b-19953	TRUE	reported	igd
386	461460	0.00242628	991306	1.39991e-24	12	0.02483	ukb-b-19953	rs55726687	A	G	0.209709	|| id:ukb-b-19953	TRUE	reported	igd
387	461460	0.00200698	2161561	2.99999e-08	12	0.0111273	ukb-b-19953	rs723672	T	C	0.43151	|| id:ukb-b-19953	TRUE	reported	igd
388	461460	0.00415281	23753927	2.19999e-09	12	0.0248489	ukb-b-19953	rs11608710	G	T	0.062119	|| id:ukb-b-19953	TRUE	reported	igd
389	461460	0.00197951	41887940	1.20005e-12	12	0.014075	ukb-b-19953	rs1458156	T	C	0.488431	|| id:ukb-b-19953	TRUE	reported	igd
390	461460	0.00287086	19288508	1.2e-10	12	0.0184851	ukb-b-19953	rs10505836	C	A	0.860012	|| id:ukb-b-19953	TRUE	reported	igd
391	461460	0.00535892	49399132	1.7e-09	12	0.0322695	ukb-b-19953	rs1126930	C	G	0.035271	|| id:ukb-b-19953	TRUE	reported	igd
392	461460	0.00232002	108294381	2.19989e-14	12	-0.0177165	ukb-b-19953	rs73193736	G	A	0.243934	|| id:ukb-b-19953	TRUE	reported	igd
393	461460	0.0021468	133487774	8.19993e-09	12	0.0123745	ukb-b-19953	rs77927866	A	G	0.31177	|| id:ukb-b-19953	TRUE	reported	igd
394	461460	0.00254661	97555085	4.20001e-09	12	0.0149668	ukb-b-19953	rs61941722	A	G	0.188698	|| id:ukb-b-19953	TRUE	reported	igd
395	461460	0.00211197	103658096	3.10027e-18	12	-0.0183924	ukb-b-19953	rs4764949	G	A	0.325892	|| id:ukb-b-19953	TRUE	reported	igd
396	461460	0.00199336	107713511	1.79999e-09	12	0.011981	ukb-b-19953	rs961498	C	G	0.503131	|| id:ukb-b-19953	TRUE	reported	igd
397	461460	0.00234779	110737836	3.19963e-11	12	0.0155874	ukb-b-19953	rs61942560	T	C	0.230623	|| id:ukb-b-19953	TRUE	reported	igd
398	461460	0.00202716	123492112	2.5e-09	12	0.0120838	ukb-b-19953	rs3897102	T	C	0.411157	|| id:ukb-b-19953	TRUE	reported	igd
399	461460	0.00278318	121671133	3.09999e-09	12	0.0164869	ukb-b-19953	rs11610621	A	T	0.148174	|| id:ukb-b-19953	TRUE	reported	igd
400	461460	0.00300647	20616557	2.09991e-12	13	0.0211215	ukb-b-19953	rs9579775	C	A	0.13554	|| id:ukb-b-19953	TRUE	reported	igd
401	461460	0.00199325	111970212	1.50003e-12	13	-0.0141095	ukb-b-19953	rs9522180	T	C	0.553392	|| id:ukb-b-19953	TRUE	reported	igd
402	461460	0.00223793	31037903	6.4998e-11	13	-0.0146183	ukb-b-19953	rs2249825	C	G	0.266743	|| id:ukb-b-19953	TRUE	reported	igd
403	461460	0.00199646	33381721	6.4003e-16	13	-0.0161325	ukb-b-19953	rs56399737	T	C	0.449124	|| id:ukb-b-19953	TRUE	reported	igd
404	461460	0.00230346	58257667	4.60045e-12	13	-0.015934	ukb-b-19953	rs6561937	A	T	0.753587	|| id:ukb-b-19953	TRUE	reported	igd
405	461460	0.0020182	107854612	2.69998e-09	13	0.0120038	ukb-b-19953	rs9888533	T	C	0.538079	|| id:ukb-b-19953	TRUE	reported	igd
406	461460	0.00220081	99236471	6.59933e-11	13	-0.0143702	ukb-b-19953	rs7331420	A	G	0.285276	|| id:ukb-b-19953	TRUE	reported	igd
407	461460	0.00199052	112217108	3.19963e-14	13	0.0151051	ukb-b-19953	rs9515446	G	A	0.447709	|| id:ukb-b-19953	TRUE	reported	igd
408	461460	0.0021094	67472713	1.40001e-10	13	-0.0135388	ukb-b-19953	rs9571687	A	C	0.329363	|| id:ukb-b-19953	TRUE	reported	igd
409	461460	0.00211584	40787036	5.60015e-11	13	0.0138697	ukb-b-19953	rs61954177	C	G	0.327121	|| id:ukb-b-19953	TRUE	reported	igd
410	461460	0.00200801	59266053	7.39946e-19	13	-0.0178082	ukb-b-19953	rs4055791	T	C	0.416804	|| id:ukb-b-19953	TRUE	reported	igd
411	461460	0.00199639	66044806	3.09999e-09	13	0.011835	ukb-b-19953	rs35528533	T	C	0.439803	|| id:ukb-b-19953	TRUE	reported	igd
412	461460	0.00200245	97019090	3.59998e-13	13	0.0145559	ukb-b-19953	rs7996639	A	G	0.449354	|| id:ukb-b-19953	TRUE	reported	igd
413	461460	0.00298011	54104968	2.90001e-23	13	0.0296118	ukb-b-19953	rs4477562	T	C	0.128644	|| id:ukb-b-19953	TRUE	reported	igd
414	461460	0.00205854	79580919	3.40017e-18	13	0.0179033	ukb-b-19953	rs1441264	A	G	0.593681	|| id:ukb-b-19953	TRUE	reported	igd
415	461460	0.00217378	86511730	2.39994e-13	13	0.0159188	ukb-b-19953	rs56858768	A	G	0.296861	|| id:ukb-b-19953	TRUE	reported	igd
416	461460	0.00220377	28036062	1e-14	13	-0.0170434	ukb-b-19953	rs1967772	A	G	0.285117	|| id:ukb-b-19953	TRUE	reported	igd
417	461460	0.00216922	91458523	6.20012e-12	14	0.0149126	ukb-b-19953	rs1286058	A	T	0.703747	|| id:ukb-b-19953	TRUE	reported	igd
418	461460	0.00268963	29856951	8.99912e-11	14	0.0174349	ukb-b-19953	rs7159513	A	G	0.174543	|| id:ukb-b-19953	TRUE	reported	igd
419	461460	0.00360585	41350367	7.39997e-10	14	0.022201	ukb-b-19953	rs1451963	T	G	0.082266	|| id:ukb-b-19953	TRUE	reported	igd
420	461460	0.00206189	94023972	8.69961e-24	14	0.0207333	ukb-b-19953	rs6575340	A	G	0.636038	|| id:ukb-b-19953	TRUE	reported	igd
421	461460	0.00239517	79937216	1e-25	14	0.0251068	ukb-b-19953	rs8020365	A	T	0.220464	|| id:ukb-b-19953	TRUE	reported	igd
422	461460	0.00358929	101146413	7.69999e-10	14	0.0220748	ukb-b-19953	rs12881629	G	A	0.08265	|| id:ukb-b-19953	TRUE	reported	igd
423	461460	0.00211709	25930988	6.70039e-24	14	0.0213422	ukb-b-19953	rs8015400	A	C	0.677097	|| id:ukb-b-19953	TRUE	reported	igd
424	461460	0.00320623	35371679	3.50002e-08	14	-0.0176783	ukb-b-19953	rs17508590	C	T	0.109054	|| id:ukb-b-19953	TRUE	reported	igd
425	461460	0.00199292	33292743	8.80035e-20	14	-0.0181403	ukb-b-19953	rs2239647	C	A	0.551059	|| id:ukb-b-19953	TRUE	reported	igd
426	461460	0.00221966	73314450	3.79997e-10	14	-0.0138985	ukb-b-19953	rs61986330	A	C	0.274252	|| id:ukb-b-19953	TRUE	reported	igd
427	461460	0.00198067	47298505	9.20026e-17	14	-0.0164677	ukb-b-19953	rs35697587	A	G	0.508121	|| id:ukb-b-19953	TRUE	reported	igd
428	461460	0.00250066	83013876	3.50002e-08	14	0.0137882	ukb-b-19953	rs4517716	G	C	0.194959	|| id:ukb-b-19953	TRUE	reported	igd
429	461460	0.00222883	40101745	2.59998e-08	14	0.0124031	ukb-b-19953	rs1956152	T	A	0.268434	|| id:ukb-b-19953	TRUE	reported	igd
430	461460	0.00209828	103246470	6.4003e-19	14	-0.0186417	ukb-b-19953	rs3803286	G	A	0.666815	|| id:ukb-b-19953	TRUE	reported	igd
431	461460	0.0022492	88390504	1.40001e-10	14	0.0144345	ukb-b-19953	rs10139547	A	G	0.262052	|| id:ukb-b-19953	TRUE	reported	igd
432	461460	0.00205603	103988180	5.90065e-15	14	0.0160489	ukb-b-19953	rs1136165	T	G	0.626768	|| id:ukb-b-19953	TRUE	reported	igd
433	461460	0.00223046	62361021	2.39994e-14	14	0.0170155	ukb-b-19953	rs217672	C	A	0.271741	|| id:ukb-b-19953	TRUE	reported	igd
434	461460	0.00235267	69789755	2e-09	14	0.0141019	ukb-b-19953	rs3902951	G	T	0.237151	|| id:ukb-b-19953	TRUE	reported	igd
435	461460	0.00206924	101531854	5.10035e-15	14	-0.0161925	ukb-b-19953	rs61992671	G	A	0.49195	|| id:ukb-b-19953	TRUE	reported	igd
436	461460	0.00224214	78012618	2.09991e-14	15	-0.0171342	ukb-b-19953	rs11855853	T	C	0.269394	|| id:ukb-b-19953	TRUE	reported	igd
437	461460	0.00201912	79403585	7.10068e-15	15	-0.0157151	ukb-b-19953	rs2870111	T	C	0.412066	|| id:ukb-b-19953	TRUE	reported	igd
438	461460	0.00649836	55435501	4.60002e-08	15	-0.0355137	ukb-b-19953	rs139552414	T	C	0.023916	|| id:ukb-b-19953	TRUE	reported	igd
439	461460	0.00390775	53402758	2.1e-09	15	-0.0234099	ukb-b-19953	rs79212998	G	T	0.069349	|| id:ukb-b-19953	TRUE	reported	igd
440	461460	0.00276778	35837297	1.6e-08	15	0.0156329	ukb-b-19953	rs8024137	T	A	0.848207	|| id:ukb-b-19953	TRUE	reported	igd
441	461460	0.00212215	59450079	1.40001e-10	15	-0.0136148	ukb-b-19953	rs7175642	G	T	0.658402	|| id:ukb-b-19953	TRUE	reported	igd
442	461460	0.0067501	62273994	2.30001e-09	15	-0.040318	ukb-b-19953	rs11071646	A	G	0.0221	|| id:ukb-b-19953	TRUE	reported	igd
443	461460	0.00678155	41339697	9.59997e-09	15	-0.0389151	ukb-b-19953	rs34153025	C	T	0.022158	|| id:ukb-b-19953	TRUE	reported	igd
444	461460	0.00207376	99519259	1.09999e-08	15	-0.0118477	ukb-b-19953	rs34303684	C	G	0.356888	|| id:ukb-b-19953	TRUE	reported	igd
445	461460	0.00258534	74258992	3.50002e-08	15	0.0142574	ukb-b-19953	rs28405144	T	G	0.179054	|| id:ukb-b-19953	TRUE	reported	igd
446	461460	0.00236042	68072458	2.49977e-36	15	-0.0297067	ukb-b-19953	rs3784710	C	T	0.226602	|| id:ukb-b-19953	TRUE	reported	igd
447	461460	0.00206372	51898058	6.89922e-12	15	-0.0141563	ukb-b-19953	rs9944241	C	T	0.484374	|| id:ukb-b-19953	TRUE	reported	igd
448	461460	0.00284665	81017936	7.90005e-09	15	-0.0164279	ukb-b-19953	rs74589631	T	C	0.141178	|| id:ukb-b-19953	TRUE	reported	igd
449	461460	0.0020011	46585722	3.40017e-12	15	0.0139285	ukb-b-19953	rs12440603	T	C	0.433693	|| id:ukb-b-19953	TRUE	reported	igd
450	461460	0.0028635	89960286	7.19996e-09	15	-0.0165665	ukb-b-19953	rs62020775	A	T	0.14168	|| id:ukb-b-19953	TRUE	reported	igd
451	461460	0.00237215	66827783	2.80001e-09	15	-0.0140978	ukb-b-19953	rs113631817	A	G	0.224812	|| id:ukb-b-19953	TRUE	reported	igd
452	461460	0.00241172	92570921	2.49977e-11	15	-0.0160905	ukb-b-19953	rs12101393	G	C	0.21723	|| id:ukb-b-19953	TRUE	reported	igd
453	461460	0.0021081	73091283	2.39994e-16	15	0.0172891	ukb-b-19953	rs3850986	T	G	0.667282	|| id:ukb-b-19953	TRUE	reported	igd
454	461460	0.00199506	31843528	2e-09	15	0.0119673	ukb-b-19953	rs4284600	C	T	0.467122	|| id:ukb-b-19953	TRUE	reported	igd
455	461460	0.00207578	95271872	1.69981e-12	15	-0.0146558	ukb-b-19953	rs8025516	G	T	0.645928	|| id:ukb-b-19953	TRUE	reported	igd
456	461460	0.00285289	19977733	1.20005e-27	16	-0.0310805	ukb-b-19953	rs9938120	T	C	0.143953	|| id:ukb-b-19953	TRUE	reported	igd
457	461460	0.00201345	69651866	1.20005e-30	16	-0.0231703	ukb-b-19953	rs862320	T	C	0.40965	|| id:ukb-b-19953	TRUE	reported	igd
458	461460	0.0021468	9713688	7.59976e-11	16	0.0139717	ukb-b-19953	rs1990573	G	A	0.693422	|| id:ukb-b-19953	TRUE	reported	igd
459	461460	0.00297362	20245283	4.90004e-14	16	0.0224016	ukb-b-19953	rs4432271	T	C	0.86854	|| id:ukb-b-19953	TRUE	reported	igd
460	461460	0.00646781	54267868	1.6e-08	16	0.0365794	ukb-b-19953	rs117342986	T	C	0.026415	|| id:ukb-b-19953	TRUE	reported	igd
461	461460	0.00311586	70309237	2.99985e-13	16	-0.0227338	ukb-b-19953	rs12149660	A	G	0.114956	|| id:ukb-b-19953	TRUE	reported	igd
462	461460	0.00256649	49035172	2.59998e-08	16	-0.0142847	ukb-b-19953	rs2193101	G	C	0.812878	|| id:ukb-b-19953	TRUE	reported	igd
463	461460	0.00197715	24540806	1.29999e-10	16	-0.0126972	ukb-b-19953	rs2342892	G	T	0.516212	|| id:ukb-b-19953	TRUE	reported	igd
464	461460	0.00201997	28883241	2.29985e-40	16	0.0268646	ukb-b-19953	rs7498665	G	A	0.399659	|| id:ukb-b-19953	TRUE	reported	igd
465	461460	0.00201412	53806453	1e-200	16	0.0734967	ukb-b-19953	rs56094641	G	A	0.404564	|| id:ukb-b-19953	TRUE	reported	igd
466	461460	0.00198424	29994922	1e-33	16	0.0240107	ukb-b-19953	rs3814883	T	C	0.482402	|| id:ukb-b-19953	TRUE	reported	igd
467	461460	0.00198783	76895693	5.50047e-11	16	0.0130337	ukb-b-19953	rs9673839	G	A	0.490967	|| id:ukb-b-19953	TRUE	reported	igd
468	461460	0.00205925	81730582	2.90001e-08	16	0.0114184	ukb-b-19953	rs11642090	C	T	0.373536	|| id:ukb-b-19953	TRUE	reported	igd
469	461460	0.00207999	407723	6.00067e-13	16	-0.0149781	ukb-b-19953	rs7201895	A	G	0.354291	|| id:ukb-b-19953	TRUE	reported	igd
470	461460	0.00222273	6704474	1.79999e-08	16	0.0125039	ukb-b-19953	rs11640601	G	A	0.72781	|| id:ukb-b-19953	TRUE	reported	igd
471	461460	0.00203595	4015729	2.29985e-32	16	0.0241136	ukb-b-19953	rs879620	T	C	0.613237	|| id:ukb-b-19953	TRUE	reported	igd
472	461460	0.00239685	3583173	9.90011e-09	16	0.0137404	ukb-b-19953	rs3751837	T	C	0.21918	|| id:ukb-b-19953	TRUE	reported	igd
473	461460	0.00205623	62808007	1.40001e-09	16	-0.0124501	ukb-b-19953	rs2962466	C	G	0.634586	|| id:ukb-b-19953	TRUE	reported	igd
474	461460	0.00219322	69187318	1.6e-10	16	0.0140268	ukb-b-19953	rs5011579	G	C	0.715152	|| id:ukb-b-19953	TRUE	reported	igd
475	461460	0.0036983	72312727	3.79997e-08	16	0.0203327	ukb-b-19953	rs12921986	G	A	0.077984	|| id:ukb-b-19953	TRUE	reported	igd
476	461460	0.00211797	82872628	1.79999e-10	16	0.0135122	ukb-b-19953	rs7206608	G	C	0.32162	|| id:ukb-b-19953	TRUE	reported	igd
477	461460	0.00208926	28150359	2e-08	17	0.0117247	ukb-b-19953	rs3794730	G	A	0.342909	|| id:ukb-b-19953	TRUE	reported	igd
478	461460	0.00215169	4801163	3.29989e-12	17	0.014988	ukb-b-19953	rs7774	A	C	0.310467	|| id:ukb-b-19953	TRUE	reported	igd
479	461460	0.00368076	56109863	7.39997e-09	17	0.0212768	ukb-b-19953	rs76700673	C	T	0.079404	|| id:ukb-b-19953	TRUE	reported	igd
480	461460	0.00249216	65832016	2.90001e-14	17	0.0189524	ukb-b-19953	rs7218014	C	T	0.197305	|| id:ukb-b-19953	TRUE	reported	igd
481	461460	0.00212961	78757626	2.90001e-23	17	-0.0211611	ukb-b-19953	rs11150745	G	A	0.317711	|| id:ukb-b-19953	TRUE	reported	igd
482	461460	0.00199701	79084367	4.00037e-13	17	-0.0144864	ukb-b-19953	rs3935190	A	G	0.536784	|| id:ukb-b-19953	TRUE	reported	igd
483	461460	0.00252922	73870203	4.79999e-09	17	0.0148039	ukb-b-19953	rs66584478	A	G	0.189559	|| id:ukb-b-19953	TRUE	reported	igd
484	461460	0.00201383	34950239	1.39991e-17	17	-0.017187	ukb-b-19953	rs12937411	T	C	0.408167	|| id:ukb-b-19953	TRUE	reported	igd
485	461460	0.00211163	47090785	1.80011e-21	17	-0.020093	ukb-b-19953	rs11079849	T	C	0.328531	|| id:ukb-b-19953	TRUE	reported	igd
486	461460	0.00268014	55547695	2.1e-08	17	-0.0150174	ukb-b-19953	rs2586222	G	A	0.835911	|| id:ukb-b-19953	TRUE	reported	igd
487	461460	0.00199646	15943144	1.29987e-12	17	0.0141643	ukb-b-19953	rs4792716	G	A	0.562191	|| id:ukb-b-19953	TRUE	reported	igd
488	461460	0.00199407	21264396	1.50003e-19	17	-0.0180321	ukb-b-19953	rs1320251	T	C	0.454791	|| id:ukb-b-19953	TRUE	reported	igd
489	461460	0.0286171	80191995	3.09999e-08	17	0.158445	ukb-b-19953	rs9674487	G	C	0.001338	|| id:ukb-b-19953	TRUE	reported	igd
490	461460	0.0022019	2168104	1.7e-09	17	-0.0132582	ukb-b-19953	rs118136827	T	G	0.281086	|| id:ukb-b-19953	TRUE	reported	igd
491	461460	0.00291784	46288649	1.39991e-14	17	0.0224575	ukb-b-19953	rs56161855	T	A	0.132847	|| id:ukb-b-19953	TRUE	reported	igd
492	461460	0.00237054	31464270	7.59976e-11	17	-0.0154285	ukb-b-19953	rs11656076	A	G	0.224774	|| id:ukb-b-19953	TRUE	reported	igd
493	461460	0.00202044	71754545	5.80003e-09	17	0.0117661	ukb-b-19953	rs2619976	T	C	0.413333	|| id:ukb-b-19953	TRUE	reported	igd
494	461460	0.00388113	5286277	3.79997e-08	17	0.021339	ukb-b-19953	rs80135274	T	A	0.070324	|| id:ukb-b-19953	TRUE	reported	igd
495	461460	0.00275603	1824305	2.60016e-20	17	-0.0254509	ukb-b-19953	rs4790292	A	C	0.153693	|| id:ukb-b-19953	TRUE	reported	igd
496	461460	0.00205213	40744790	8.60003e-12	18	-0.0140112	ukb-b-19953	rs1834144	A	C	0.373192	|| id:ukb-b-19953	TRUE	reported	igd
497	461460	0.00252176	7548501	2.59998e-10	18	-0.0159359	ukb-b-19953	rs512121	C	T	0.192054	|| id:ukb-b-19953	TRUE	reported	igd
498	461460	0.00234213	57829135	2.30144e-118	18	0.0541723	ukb-b-19953	rs6567160	C	T	0.232714	|| id:ukb-b-19953	TRUE	reported	igd
499	461460	0.00358326	58048295	1.10002e-30	18	-0.0412553	ukb-b-19953	rs57636386	C	T	0.08383	|| id:ukb-b-19953	TRUE	reported	igd
500	461460	0.00282688	1839911	1.10002e-13	18	0.02099	ukb-b-19953	rs60764613	T	G	0.144883	|| id:ukb-b-19953	TRUE	reported	igd
501	461460	0.00200195	45921214	1e-09	18	0.0122274	ukb-b-19953	rs7239114	A	G	0.541656	|| id:ukb-b-19953	TRUE	reported	igd
502	461460	0.00213528	63282992	1.29987e-11	18	-0.01445	ukb-b-19953	rs1373349	T	C	0.683937	|| id:ukb-b-19953	TRUE	reported	igd
503	461460	0.00198255	21090023	7.70016e-25	18	-0.020404	ukb-b-19953	rs1788808	G	A	0.49478	|| id:ukb-b-19953	TRUE	reported	igd
504	461460	0.00257023	13182325	1e-08	18	0.0147104	ukb-b-19953	rs35761930	T	A	0.185114	|| id:ukb-b-19953	TRUE	reported	igd
505	461460	0.0023509	52509833	3.90032e-13	18	0.017065	ukb-b-19953	rs58243949	T	C	0.232702	|| id:ukb-b-19953	TRUE	reported	igd
506	461460	0.00203562	39644247	3.40017e-11	18	0.0134907	ukb-b-19953	rs559231	T	G	0.393053	|| id:ukb-b-19953	TRUE	reported	igd
507	461460	0.00398422	57951433	3.89996e-09	18	0.0234631	ukb-b-19953	rs17773370	A	G	0.065994	|| id:ukb-b-19953	TRUE	reported	igd
508	461460	0.002075	22461398	6.69993e-09	18	0.0120308	ukb-b-19953	rs4800191	C	G	0.641883	|| id:ukb-b-19953	TRUE	reported	igd
509	461460	0.00198849	31223776	1.7e-10	18	0.012697	ukb-b-19953	rs1941706	G	A	0.461754	|| id:ukb-b-19953	TRUE	reported	igd
510	461460	0.00207588	69224478	3.89996e-10	18	0.012988	ukb-b-19953	rs8089514	A	T	0.36868	|| id:ukb-b-19953	TRUE	reported	igd
511	461460	0.00275052	31017686	4.90004e-16	19	-0.022318	ukb-b-19953	rs73026725	A	C	0.153534	|| id:ukb-b-19953	TRUE	reported	igd
512	461460	0.00203628	47562509	6.59933e-27	19	0.021869	ukb-b-19953	rs7259070	C	T	0.596062	|| id:ukb-b-19953	TRUE	reported	igd
513	461460	0.00274373	45411941	2.39994e-22	19	-0.0266723	ukb-b-19953	rs429358	C	T	0.154166	|| id:ukb-b-19953	TRUE	reported	igd
514	461460	0.00199717	1866115	2.29985e-14	19	0.0152466	ukb-b-19953	rs12974458	T	C	0.543175	|| id:ukb-b-19953	TRUE	reported	igd
515	461460	0.00403737	2244849	1.7e-10	19	0.025766	ukb-b-19953	rs45486197	A	G	0.065685	|| id:ukb-b-19953	TRUE	reported	igd
516	461460	0.00202712	18812785	1.80011e-24	19	-0.020696	ukb-b-19953	rs8112818	G	A	0.400329	|| id:ukb-b-19953	TRUE	reported	igd
517	461460	0.00224218	18454825	1.69981e-14	19	-0.017199	ukb-b-19953	rs17724992	G	A	0.26777	|| id:ukb-b-19953	TRUE	reported	igd
518	461460	0.00254712	4050424	7.59976e-20	19	-0.0232257	ukb-b-19953	rs72976986	A	G	0.190123	|| id:ukb-b-19953	TRUE	reported	igd
519	461460	0.00212071	30272202	2.60016e-20	19	0.0195822	ukb-b-19953	rs12462975	A	G	0.329692	|| id:ukb-b-19953	TRUE	reported	igd
520	461460	0.00218692	33935675	5.69994e-10	19	0.0135545	ukb-b-19953	rs10402950	C	T	0.289347	|| id:ukb-b-19953	TRUE	reported	igd
521	461460	0.00210043	18207397	6.00067e-17	19	0.0175719	ukb-b-19953	rs55714539	C	A	0.343587	|| id:ukb-b-19953	TRUE	reported	igd
522	461460	0.00275021	19352155	2.90001e-09	19	-0.016327	ukb-b-19953	rs56352336	C	T	0.154894	|| id:ukb-b-19953	TRUE	reported	igd
523	461460	0.00365813	10899942	1.09999e-08	19	0.0209128	ukb-b-19953	rs77357022	A	G	0.080053	|| id:ukb-b-19953	TRUE	reported	igd
524	461460	0.00216682	12996740	5.19996e-09	19	0.0126555	ukb-b-19953	rs2072597	G	A	0.298065	|| id:ukb-b-19953	TRUE	reported	igd
525	461460	0.0045907	51781455	3.59998e-11	19	-0.0303965	ukb-b-19953	rs148108087	A	G	0.054305	|| id:ukb-b-19953	TRUE	reported	igd
526	461460	0.00249869	46182304	3.40017e-42	19	-0.0340136	ukb-b-19953	rs10423928	A	T	0.194358	|| id:ukb-b-19953	TRUE	reported	igd
527	461460	0.00230559	53458592	3.59998e-10	20	-0.0144542	ukb-b-19953	rs6064117	A	G	0.7444	|| id:ukb-b-19953	TRUE	reported	igd
528	461460	0.00201205	44896846	8.70001e-10	20	0.012338	ukb-b-19953	rs2425819	A	G	0.415586	|| id:ukb-b-19953	TRUE	reported	igd
529	461460	0.00270404	47501038	7.8001e-12	20	-0.0185029	ukb-b-19953	rs34481751	A	C	0.165329	|| id:ukb-b-19953	TRUE	reported	igd
530	461460	0.00252257	51195932	3.59998e-26	20	-0.0266936	ukb-b-19953	rs73142879	T	C	0.192297	|| id:ukb-b-19953	TRUE	reported	igd
531	461460	0.00205634	6612832	2.29985e-22	20	0.020001	ukb-b-19953	rs1884897	G	A	0.627378	|| id:ukb-b-19953	TRUE	reported	igd
532	461460	0.0019853	32544327	5.00035e-11	20	0.0130439	ukb-b-19953	rs6142059	C	T	0.492563	|| id:ukb-b-19953	TRUE	reported	igd
533	461460	0.00297436	15816236	9.20005e-10	20	0.0182088	ukb-b-19953	rs16996657	C	T	0.127732	|| id:ukb-b-19953	TRUE	reported	igd
534	461460	0.00231309	17091233	1.40001e-08	20	-0.0131207	ukb-b-19953	rs852042	G	A	0.758575	|| id:ukb-b-19953	TRUE	reported	igd
535	461460	0.00574765	30233072	1.5e-08	20	0.0325117	ukb-b-19953	rs6060455	G	A	0.96617	|| id:ukb-b-19953	TRUE	reported	igd
536	461460	0.00199313	2126089	1.6e-08	20	-0.0112551	ukb-b-19953	rs2153740	G	A	0.479914	|| id:ukb-b-19953	TRUE	reported	igd
537	461460	0.00227669	62691550	1.5e-09	20	0.0137722	ukb-b-19953	rs6512302	C	G	0.742254	|| id:ukb-b-19953	TRUE	reported	igd
538	461460	0.0029894	41986507	2.09991e-11	20	-0.0200209	ukb-b-19953	rs6030803	C	T	0.126603	|| id:ukb-b-19953	TRUE	reported	igd
539	461460	0.00210138	25190777	3.59998e-12	20	0.0146111	ukb-b-19953	rs4456769	T	C	0.333444	|| id:ukb-b-19953	TRUE	reported	igd
540	461460	0.00210073	54149014	4.90004e-09	20	0.0122914	ukb-b-19953	rs2749808	C	T	0.3366	|| id:ukb-b-19953	TRUE	reported	igd
541	461460	0.00202104	41427168	4.60002e-09	21	0.0118445	ukb-b-19953	rs2837398	C	A	0.404093	|| id:ukb-b-19953	TRUE	reported	igd
542	461460	0.00199484	46581798	9.49948e-21	21	0.0186353	ukb-b-19953	rs394608	C	T	0.537697	|| id:ukb-b-19953	TRUE	reported	igd
543	461460	0.00956859	48048773	3.2e-08	21	0.0529256	ukb-b-19953	rs140733155	G	A	0.011492	|| id:ukb-b-19953	TRUE	reported	igd
544	461460	0.00207859	42626706	1.09999e-09	21	0.0126647	ukb-b-19953	rs2837996	C	T	0.651408	|| id:ukb-b-19953	TRUE	reported	igd
545	461460	0.00219317	40288577	2.39994e-12	21	-0.015375	ukb-b-19953	rs8132491	A	G	0.313023	|| id:ukb-b-19953	TRUE	reported	igd
546	461460	0.00208527	40690385	1.69981e-17	22	-0.0177457	ukb-b-19953	rs4820410	G	A	0.345317	|| id:ukb-b-19953	TRUE	reported	igd
547	461460	0.00260181	18226997	8.30004e-10	22	0.015973	ukb-b-19953	rs406388	G	C	0.177266	|| id:ukb-b-19953	TRUE	reported	igd
548	461460	0.00202408	48386670	5.19996e-09	22	-0.0118251	ukb-b-19953	rs9615723	T	C	0.559355	|| id:ukb-b-19953	TRUE	reported	igd
549	461460	0.00220025	41804716	2.80027e-12	22	-0.0153737	ukb-b-19953	rs28489620	A	G	0.290349	|| id:ukb-b-19953	TRUE	reported	igd
550	461460	0.00202052	48871019	9.29994e-10	22	0.0123671	ukb-b-19953	rs713763	A	G	0.420329	|| id:ukb-b-19953	TRUE	reported	igd

## Sheet: Table T3
	Table T3： :The datasets as AD outcome (based on another GWASs, https://gwas.mrcieu.ac.uk/; GWAS ID: ieu-b-2)
	SNP	chr	pos	beta.outcome	se.outcome	samplesize.outcome	pval.outcome	eaf.outcome	effect_allele.outcome	other_allele.outcome	outcome	id.outcome	originalname.outcome	outcome.deprecated	mr_keep.outcome	data_source.outcome
1	rs56858768	13	86511730	-0.0014	0.0159	63926	0.932	NA	A	G	Alzheimer's disease || id:ieu-b-2	ieu-b-2	Alzheimer's disease	Alzheimer's disease || ||	TRUE	igd
2	rs113631817	15	66827783	0.0024	0.017	63926	0.8896	NA	A	G	Alzheimer's disease || id:ieu-b-2	ieu-b-2	Alzheimer's disease	Alzheimer's disease || ||	TRUE	igd
3	rs2870111	15	79403585	-0.0176	0.0146	63926	0.228	NA	T	C	Alzheimer's disease || id:ieu-b-2	ieu-b-2	Alzheimer's disease	Alzheimer's disease || ||	TRUE	igd
4	rs62020775	15	89960286	-0.0114	0.0222	63926	0.6097	NA	A	T	Alzheimer's disease || id:ieu-b-2	ieu-b-2	Alzheimer's disease	Alzheimer's disease || ||	TRUE	igd
5	rs12881629	14	101146413	0.0065	0.0278	63926	0.8147	NA	G	A	Alzheimer's disease || id:ieu-b-2	ieu-b-2	Alzheimer's disease	Alzheimer's disease || ||	TRUE	igd
6	rs3751837	16	3583173	0.0019	0.0174	63926	0.9123	NA	T	C	Alzheimer's disease || id:ieu-b-2	ieu-b-2	Alzheimer's disease	Alzheimer's disease || ||	TRUE	igd
7	rs879620	16	4015729	-0.0297	0.0148	63926	0.0457804	NA	T	C	Alzheimer's disease || id:ieu-b-2	ieu-b-2	Alzheimer's disease	Alzheimer's disease || ||	TRUE	igd
8	rs6474856	9	14768160	0	0.0156	63926	1	NA	T	C	Alzheimer's disease || id:ieu-b-2	ieu-b-2	Alzheimer's disease	Alzheimer's disease || ||	TRUE	igd
9	rs16916303	9	30823761	0.0052	0.0229	63926	0.8198	NA	G	A	Alzheimer's disease || id:ieu-b-2	ieu-b-2	Alzheimer's disease	Alzheimer's disease || ||	TRUE	igd
10	rs72673947	8	118884379	-0.0156	0.0234	63926	0.5056	NA	G	A	Alzheimer's disease || id:ieu-b-2	ieu-b-2	Alzheimer's disease	Alzheimer's disease || ||	TRUE	igd
11	rs11012732	10	21830104	-0.0178	0.0151	63926	0.2395	NA	G	A	Alzheimer's disease || id:ieu-b-2	ieu-b-2	Alzheimer's disease	Alzheimer's disease || ||	TRUE	igd
12	rs73601548	10	18549889	0.0183	0.0228	63926	0.4212	NA	T	C	Alzheimer's disease || id:ieu-b-2	ieu-b-2	Alzheimer's disease	Alzheimer's disease || ||	TRUE	igd
13	rs6561937	13	58257667	0.0081	0.0172	63926	0.6386	NA	A	T	Alzheimer's disease || id:ieu-b-2	ieu-b-2	Alzheimer's disease	Alzheimer's disease || ||	TRUE	igd
14	rs9571687	13	67472713	-0.0022	0.0152	63926	0.8834	NA	A	C	Alzheimer's disease || id:ieu-b-2	ieu-b-2	Alzheimer's disease	Alzheimer's disease || ||	TRUE	igd
15	rs704061	12	89771903	-0.0023	0.0142	63926	0.8697	NA	C	T	Alzheimer's disease || id:ieu-b-2	ieu-b-2	Alzheimer's disease	Alzheimer's disease || ||	TRUE	igd
16	rs61942560	12	110737836	-0.0184	0.0179	63926	0.3045	NA	T	C	Alzheimer's disease || id:ieu-b-2	ieu-b-2	Alzheimer's disease	Alzheimer's disease || ||	TRUE	igd
17	rs56399737	13	33381721	0.0198	0.0144	63926	0.1676	NA	T	C	Alzheimer's disease || id:ieu-b-2	ieu-b-2	Alzheimer's disease	Alzheimer's disease || ||	TRUE	igd
18	rs61871615	10	102487140	-0.0243	0.0379	63926	0.5203	NA	T	C	Alzheimer's disease || id:ieu-b-2	ieu-b-2	Alzheimer's disease	Alzheimer's disease || ||	TRUE	igd
19	rs117118217	10	131783328	-0.146	0.08	63926	0.0681805	NA	C	G	Alzheimer's disease || id:ieu-b-2	ieu-b-2	Alzheimer's disease	Alzheimer's disease || ||	TRUE	igd
20	rs12363672	11	55684028	-0.0645	0.0914	63926	0.4806	NA	C	A	Alzheimer's disease || id:ieu-b-2	ieu-b-2	Alzheimer's disease	Alzheimer's disease || ||	TRUE	igd
21	rs55707359	11	46159333	-0.0379	0.0662	63926	0.567	NA	G	T	Alzheimer's disease || id:ieu-b-2	ieu-b-2	Alzheimer's disease	Alzheimer's disease || ||	TRUE	igd
22	rs1956152	14	40101745	-0.0057	0.0158	63926	0.7165	NA	T	A	Alzheimer's disease || id:ieu-b-2	ieu-b-2	Alzheimer's disease	Alzheimer's disease || ||	TRUE	igd
23	rs35697587	14	47298505	-0.0078	0.0142	63926	0.583201	NA	A	G	Alzheimer's disease || id:ieu-b-2	ieu-b-2	Alzheimer's disease	Alzheimer's disease || ||	TRUE	igd
24	rs8015400	14	25930988	-0.0026	0.0152	63926	0.8622	NA	A	C	Alzheimer's disease || id:ieu-b-2	ieu-b-2	Alzheimer's disease	Alzheimer's disease || ||	TRUE	igd
25	rs13248187	8	14336834	-0.0034	0.0163	63926	0.8349	NA	C	T	Alzheimer's disease || id:ieu-b-2	ieu-b-2	Alzheimer's disease	Alzheimer's disease || ||	TRUE	igd
26	rs2543132	8	15536311	-0.0279	0.018	63926	0.1213	NA	C	G	Alzheimer's disease || id:ieu-b-2	ieu-b-2	Alzheimer's disease	Alzheimer's disease || ||	TRUE	igd
27	rs73225274	8	21088909	0.0069	0.0211	63926	0.742299	NA	G	A	Alzheimer's disease || id:ieu-b-2	ieu-b-2	Alzheimer's disease	Alzheimer's disease || ||	TRUE	igd
28	rs1658820	8	4288577	-0.0131	0.0167	63926	0.4321	NA	T	G	Alzheimer's disease || id:ieu-b-2	ieu-b-2	Alzheimer's disease	Alzheimer's disease || ||	TRUE	igd
29	rs34696181	7	93096635	-0.0103	0.0144	63926	0.4724	NA	C	T	Alzheimer's disease || id:ieu-b-2	ieu-b-2	Alzheimer's disease	Alzheimer's disease || ||	TRUE	igd
30	rs7802342	7	137435925	0.0156	0.0158	63926	0.322	NA	G	T	Alzheimer's disease || id:ieu-b-2	ieu-b-2	Alzheimer's disease	Alzheimer's disease || ||	TRUE	igd
31	rs7761673	6	70357368	-0.0216	0.0174	63926	0.2142	NA	A	T	Alzheimer's disease || id:ieu-b-2	ieu-b-2	Alzheimer's disease	Alzheimer's disease || ||	TRUE	igd
32	rs7774	17	4801163	0.0355	0.0162	63926	0.0284997	NA	A	C	Alzheimer's disease || id:ieu-b-2	ieu-b-2	Alzheimer's disease	Alzheimer's disease || ||	TRUE	igd
33	rs80135274	17	5286277	0.0034	0.0279	63926	0.9038	NA	T	A	Alzheimer's disease || id:ieu-b-2	ieu-b-2	Alzheimer's disease	Alzheimer's disease || ||	TRUE	igd
34	rs56094641	16	53806453	0.0026	0.0145	63926	0.8569	NA	G	A	Alzheimer's disease || id:ieu-b-2	ieu-b-2	Alzheimer's disease	Alzheimer's disease || ||	TRUE	igd
35	rs2962466	16	62808007	-0.0077	0.0149	63926	0.6024	NA	C	G	Alzheimer's disease || id:ieu-b-2	ieu-b-2	Alzheimer's disease	Alzheimer's disease || ||	TRUE	igd
36	rs7519259	1	66434743	0.0361	0.0142	63926	0.01119	NA	A	G	Alzheimer's disease || id:ieu-b-2	ieu-b-2	Alzheimer's disease	Alzheimer's disease || ||	TRUE	igd
37	rs34517439	1	78450517	-0.0028	0.0255	63926	0.9114	NA	A	C	Alzheimer's disease || id:ieu-b-2	ieu-b-2	Alzheimer's disease	Alzheimer's disease || ||	TRUE	igd
38	rs76702514	1	195148296	-0.0443	0.0183	63926	0.0157101	NA	G	C	Alzheimer's disease || id:ieu-b-2	ieu-b-2	Alzheimer's disease	Alzheimer's disease || ||	TRUE	igd
39	rs61813324	1	156049877	0.0127	0.0252	63926	0.6126	NA	T	C	Alzheimer's disease || id:ieu-b-2	ieu-b-2	Alzheimer's disease	Alzheimer's disease || ||	TRUE	igd
40	rs35107973	4	143125948	0.0066	0.0225	63926	0.767701	NA	T	C	Alzheimer's disease || id:ieu-b-2	ieu-b-2	Alzheimer's disease	Alzheimer's disease || ||	TRUE	igd
41	rs6823268	4	145982563	0.0261	0.0146	63926	0.0736699	NA	G	A	Alzheimer's disease || id:ieu-b-2	ieu-b-2	Alzheimer's disease	Alzheimer's disease || ||	TRUE	igd
42	rs750090	4	152931436	-0.0141	0.0152	63926	0.3536	NA	C	T	Alzheimer's disease || id:ieu-b-2	ieu-b-2	Alzheimer's disease	Alzheimer's disease || ||	TRUE	igd
43	rs13176429	5	43152216	-0.0177	0.0153	63926	0.2467	NA	C	T	Alzheimer's disease || id:ieu-b-2	ieu-b-2	Alzheimer's disease	Alzheimer's disease || ||	TRUE	igd
44	rs55920177	4	171609715	0.0112	0.0226	63926	0.6218	NA	T	A	Alzheimer's disease || id:ieu-b-2	ieu-b-2	Alzheimer's disease	Alzheimer's disease || ||	TRUE	igd
45	rs6849518	4	20120274	0.0287	0.0217	63926	0.1846	NA	T	C	Alzheimer's disease || id:ieu-b-2	ieu-b-2	Alzheimer's disease	Alzheimer's disease || ||	TRUE	igd
46	rs1229984	4	100239319	-0.0171	0.0351	63926	0.625801	NA	C	T	Alzheimer's disease || id:ieu-b-2	ieu-b-2	Alzheimer's disease	Alzheimer's disease || ||	TRUE	igd
47	rs12330631	3	123089834	-0.032	0.0148	63926	0.0305999	NA	T	C	Alzheimer's disease || id:ieu-b-2	ieu-b-2	Alzheimer's disease	Alzheimer's disease || ||	TRUE	igd
48	rs3851998	3	131876605	-0.0235	0.0164	63926	0.1518	NA	G	C	Alzheimer's disease || id:ieu-b-2	ieu-b-2	Alzheimer's disease	Alzheimer's disease || ||	TRUE	igd
49	rs9860326	3	35683104	-0.0073	0.0153	63926	0.634	NA	G	C	Alzheimer's disease || id:ieu-b-2	ieu-b-2	Alzheimer's disease	Alzheimer's disease || ||	TRUE	igd
50	rs9808302	2	236854450	-0.0001	0.0144	63926	0.9919	NA	A	G	Alzheimer's disease || id:ieu-b-2	ieu-b-2	Alzheimer's disease	Alzheimer's disease || ||	TRUE	igd
51	rs10184537	2	50742025	0.0088	0.0149	63926	0.5571	NA	T	C	Alzheimer's disease || id:ieu-b-2	ieu-b-2	Alzheimer's disease	Alzheimer's disease || ||	TRUE	igd
52	rs6430068	2	145627927	0.0515	0.0227	63926	0.0233502	NA	A	G	Alzheimer's disease || id:ieu-b-2	ieu-b-2	Alzheimer's disease	Alzheimer's disease || ||	TRUE	igd
53	rs6752979	2	81741750	0.0224	0.0154	63926	0.1452	NA	A	G	Alzheimer's disease || id:ieu-b-2	ieu-b-2	Alzheimer's disease	Alzheimer's disease || ||	TRUE	igd
54	rs1322842	6	20488897	0.0221	0.0151	63926	0.1448	NA	G	A	Alzheimer's disease || id:ieu-b-2	ieu-b-2	Alzheimer's disease	Alzheimer's disease || ||	TRUE	igd
55	rs2962334	5	86879056	-0.0027	0.0488	63926	0.9551	NA	T	G	Alzheimer's disease || id:ieu-b-2	ieu-b-2	Alzheimer's disease	Alzheimer's disease || ||	TRUE	igd
56	rs159029	5	94215894	0.0072	0.0167	63926	0.667699	NA	C	T	Alzheimer's disease || id:ieu-b-2	ieu-b-2	Alzheimer's disease	Alzheimer's disease || ||	TRUE	igd
57	rs10947793	6	12142817	-0.0203	0.0151	63926	0.1789	NA	G	A	Alzheimer's disease || id:ieu-b-2	ieu-b-2	Alzheimer's disease	Alzheimer's disease || ||	TRUE	igd
58	rs1363695	5	130378027	0.0165	0.0172	63926	0.3373	NA	T	C	Alzheimer's disease || id:ieu-b-2	ieu-b-2	Alzheimer's disease	Alzheimer's disease || ||	TRUE	igd
59	rs1346841	4	65651730	0.0287	0.0145	63926	0.0480198	NA	A	G	Alzheimer's disease || id:ieu-b-2	ieu-b-2	Alzheimer's disease	Alzheimer's disease || ||	TRUE	igd
60	rs13132853	4	38680015	-0.0082	0.0155	63926	0.596401	NA	G	A	Alzheimer's disease || id:ieu-b-2	ieu-b-2	Alzheimer's disease	Alzheimer's disease || ||	TRUE	igd
61	rs12507026	4	45181334	-0.0059	0.0144	63926	0.6805	NA	T	A	Alzheimer's disease || id:ieu-b-2	ieu-b-2	Alzheimer's disease	Alzheimer's disease || ||	TRUE	igd
62	rs11675464	2	204053742	0.0221	0.0145	63926	0.1272	NA	G	A	Alzheimer's disease || id:ieu-b-2	ieu-b-2	Alzheimer's disease	Alzheimer's disease || ||	TRUE	igd
63	rs3731867	2	219472734	0.0171	0.0147	63926	0.2445	NA	A	G	Alzheimer's disease || id:ieu-b-2	ieu-b-2	Alzheimer's disease	Alzheimer's disease || ||	TRUE	igd
64	rs17446091	8	27167942	0.021	0.0173	63926	0.2263	NA	C	T	Alzheimer's disease || id:ieu-b-2	ieu-b-2	Alzheimer's disease	Alzheimer's disease || ||	TRUE	igd
65	rs4722398	7	3125220	-0.0047	0.0208	63926	0.82	NA	T	C	Alzheimer's disease || id:ieu-b-2	ieu-b-2	Alzheimer's disease	Alzheimer's disease || ||	TRUE	igd
66	rs7805441	7	78121458	0.0194	0.0142	63926	0.1723	NA	T	C	Alzheimer's disease || id:ieu-b-2	ieu-b-2	Alzheimer's disease	Alzheimer's disease || ||	TRUE	igd
67	rs6909685	6	97753952	-0.004	0.0154	63926	0.7965	NA	T	C	Alzheimer's disease || id:ieu-b-2	ieu-b-2	Alzheimer's disease	Alzheimer's disease || ||	TRUE	igd
68	rs156126	6	104810083	-0.0049	0.0181	63926	0.7863	NA	C	T	Alzheimer's disease || id:ieu-b-2	ieu-b-2	Alzheimer's disease	Alzheimer's disease || ||	TRUE	igd
69	rs7762794	6	153380228	-0.0114	0.0157	63926	0.4678	NA	G	A	Alzheimer's disease || id:ieu-b-2	ieu-b-2	Alzheimer's disease	Alzheimer's disease || ||	TRUE	igd
70	rs3807566	7	50564204	-0.0028	0.0142	63926	0.8417	NA	T	G	Alzheimer's disease || id:ieu-b-2	ieu-b-2	Alzheimer's disease	Alzheimer's disease || ||	TRUE	igd
71	rs1884086	6	42604320	-0.0004	0.0145	63926	0.9764	NA	G	A	Alzheimer's disease || id:ieu-b-2	ieu-b-2	Alzheimer's disease	Alzheimer's disease || ||	TRUE	igd
72	rs1327259	6	51177811	0.0049	0.0147	63926	0.738599	NA	G	A	Alzheimer's disease || id:ieu-b-2	ieu-b-2	Alzheimer's disease	Alzheimer's disease || ||	TRUE	igd
73	rs1266874	6	51779638	-0.0171	0.0149	63926	0.2501	NA	G	A	Alzheimer's disease || id:ieu-b-2	ieu-b-2	Alzheimer's disease	Alzheimer's disease || ||	TRUE	igd
74	rs9638713	7	14645949	0.1	0.0484	63926	0.03874	NA	G	A	Alzheimer's disease || id:ieu-b-2	ieu-b-2	Alzheimer's disease	Alzheimer's disease || ||	TRUE	igd
75	rs10824211	10	76363107	0.0452	0.0211	63926	0.0323199	NA	T	C	Alzheimer's disease || id:ieu-b-2	ieu-b-2	Alzheimer's disease	Alzheimer's disease || ||	TRUE	igd
76	rs2450444	10	93010383	-0.0155	0.0151	63926	0.3029	NA	A	G	Alzheimer's disease || id:ieu-b-2	ieu-b-2	Alzheimer's disease	Alzheimer's disease || ||	TRUE	igd
77	rs2482356	9	94178371	0.0028	0.0144	63926	0.8465	NA	C	T	Alzheimer's disease || id:ieu-b-2	ieu-b-2	Alzheimer's disease	Alzheimer's disease || ||	TRUE	igd
78	rs7027304	9	129408290	-0.0195	0.0152	63926	0.1994	NA	T	C	Alzheimer's disease || id:ieu-b-2	ieu-b-2	Alzheimer's disease	Alzheimer's disease || ||	TRUE	igd
79	rs13285624	9	37129496	0.0163	0.0149	63926	0.2755	NA	G	T	Alzheimer's disease || id:ieu-b-2	ieu-b-2	Alzheimer's disease	Alzheimer's disease || ||	TRUE	igd
80	rs1458156	12	41887940	-0.0039	0.0142	63926	0.784099	NA	T	C	Alzheimer's disease || id:ieu-b-2	ieu-b-2	Alzheimer's disease	Alzheimer's disease || ||	TRUE	igd
81	rs1126930	12	49399132	0.0108	0.0435	63926	0.8047	NA	C	G	Alzheimer's disease || id:ieu-b-2	ieu-b-2	Alzheimer's disease	Alzheimer's disease || ||	TRUE	igd
82	rs7975187	12	60964108	0.0118	0.0176	63926	0.5027	NA	G	A	Alzheimer's disease || id:ieu-b-2	ieu-b-2	Alzheimer's disease	Alzheimer's disease || ||	TRUE	igd
83	rs57636386	18	58048295	0.0087	0.0252	63926	0.731301	NA	C	T	Alzheimer's disease || id:ieu-b-2	ieu-b-2	Alzheimer's disease	Alzheimer's disease || ||	TRUE	igd
84	rs34481751	20	47501038	-0.0173	0.0208	63926	0.4056	NA	A	C	Alzheimer's disease || id:ieu-b-2	ieu-b-2	Alzheimer's disease	Alzheimer's disease || ||	TRUE	igd
85	rs28489620	22	41804716	-0.0287	0.016	63926	0.0734903	NA	A	G	Alzheimer's disease || id:ieu-b-2	ieu-b-2	Alzheimer's disease	Alzheimer's disease || ||	TRUE	igd
86	rs559231	18	39644247	-0.0375	0.015	63926	0.0126401	NA	T	G	Alzheimer's disease || id:ieu-b-2	ieu-b-2	Alzheimer's disease	Alzheimer's disease || ||	TRUE	igd
87	rs1834144	18	40744790	0.0081	0.015	63926	0.5909	NA	A	C	Alzheimer's disease || id:ieu-b-2	ieu-b-2	Alzheimer's disease	Alzheimer's disease || ||	TRUE	igd
88	rs7218014	17	65832016	-0.0091	0.0179	63926	0.613501	NA	C	T	Alzheimer's disease || id:ieu-b-2	ieu-b-2	Alzheimer's disease	Alzheimer's disease || ||	TRUE	igd
89	rs11150745	17	78757626	-0.0243	0.0154	63926	0.1142	NA	G	A	Alzheimer's disease || id:ieu-b-2	ieu-b-2	Alzheimer's disease	Alzheimer's disease || ||	TRUE	igd
90	rs11656076	17	31464270	-0.0187	0.0168	63926	0.2644	NA	A	G	Alzheimer's disease || id:ieu-b-2	ieu-b-2	Alzheimer's disease	Alzheimer's disease || ||	TRUE	igd
91	rs12937411	17	34950239	-0.0244	0.0145	63926	0.092489	NA	T	C	Alzheimer's disease || id:ieu-b-2	ieu-b-2	Alzheimer's disease	Alzheimer's disease || ||	TRUE	igd
92	rs56161855	17	46288649	0.0325	0.0214	63926	0.1286	NA	T	A	Alzheimer's disease || id:ieu-b-2	ieu-b-2	Alzheimer's disease	Alzheimer's disease || ||	TRUE	igd
93	rs2837398	21	41427168	-0.0065	0.0145	63926	0.6548	NA	C	A	Alzheimer's disease || id:ieu-b-2	ieu-b-2	Alzheimer's disease	Alzheimer's disease || ||	TRUE	igd
94	rs6512302	20	62691550	-0.0044	0.0171	63926	0.7952	NA	C	G	Alzheimer's disease || id:ieu-b-2	ieu-b-2	Alzheimer's disease	Alzheimer's disease || ||	TRUE	igd
95	rs852042	20	17091233	0.0401	0.0167	63926	0.0162301	NA	G	A	Alzheimer's disease || id:ieu-b-2	ieu-b-2	Alzheimer's disease	Alzheimer's disease || ||	TRUE	igd
96	rs9615723	22	48386670	0.0207	0.0152	63926	0.172	NA	T	C	Alzheimer's disease || id:ieu-b-2	ieu-b-2	Alzheimer's disease	Alzheimer's disease || ||	TRUE	igd
97	rs8112818	19	18812785	0.0303	0.0148	63926	0.0413704	NA	G	A	Alzheimer's disease || id:ieu-b-2	ieu-b-2	Alzheimer's disease	Alzheimer's disease || ||	TRUE	igd
98	rs56352336	19	19352155	-0.0164	0.021	63926	0.4363	NA	C	T	Alzheimer's disease || id:ieu-b-2	ieu-b-2	Alzheimer's disease	Alzheimer's disease || ||	TRUE	igd
99	rs2678204	1	201800511	0.0016	0.0153	63926	0.9154	NA	G	T	Alzheimer's disease || id:ieu-b-2	ieu-b-2	Alzheimer's disease	Alzheimer's disease || ||	TRUE	igd
100	rs6695101	1	210098466	0.0114	0.0201	63926	0.5699	NA	A	G	Alzheimer's disease || id:ieu-b-2	ieu-b-2	Alzheimer's disease	Alzheimer's disease || ||	TRUE	igd
101	rs1205593	1	11252716	-0.022	0.0167	63926	0.1864	NA	C	T	Alzheimer's disease || id:ieu-b-2	ieu-b-2	Alzheimer's disease	Alzheimer's disease || ||	TRUE	igd
102	rs61740466	1	19934900	-0.0066	0.0166	63926	0.6902	NA	A	G	Alzheimer's disease || id:ieu-b-2	ieu-b-2	Alzheimer's disease	Alzheimer's disease || ||	TRUE	igd
103	rs11691869	2	100805996	-0.0168	0.0153	63926	0.2716	NA	A	C	Alzheimer's disease || id:ieu-b-2	ieu-b-2	Alzheimer's disease	Alzheimer's disease || ||	TRUE	igd
104	rs6744646	2	628504	-0.0237	0.0185	63926	0.1982	NA	G	A	Alzheimer's disease || id:ieu-b-2	ieu-b-2	Alzheimer's disease	Alzheimer's disease || ||	TRUE	igd
105	rs2618039	1	112324111	-0.0102	0.0146	63926	0.4866	NA	T	A	Alzheimer's disease || id:ieu-b-2	ieu-b-2	Alzheimer's disease	Alzheimer's disease || ||	TRUE	igd
106	rs111768603	3	42329113	-0.0184	0.0232	63926	0.4265	NA	T	G	Alzheimer's disease || id:ieu-b-2	ieu-b-2	Alzheimer's disease	Alzheimer's disease || ||	TRUE	igd
107	rs17609108	3	11626464	-0.0001	0.0209	63926	0.9966	NA	C	T	Alzheimer's disease || id:ieu-b-2	ieu-b-2	Alzheimer's disease	Alzheimer's disease || ||	TRUE	igd
108	rs34373881	3	20432033	-0.0029	0.0164	63926	0.8574	NA	A	G	Alzheimer's disease || id:ieu-b-2	ieu-b-2	Alzheimer's disease	Alzheimer's disease || ||	TRUE	igd
109	rs9843653	3	49920571	0.0043	0.0144	63926	0.7624	NA	C	T	Alzheimer's disease || id:ieu-b-2	ieu-b-2	Alzheimer's disease	Alzheimer's disease || ||	TRUE	igd
110	rs17668356	3	61208619	0.0063	0.0205	63926	0.758501	NA	G	C	Alzheimer's disease || id:ieu-b-2	ieu-b-2	Alzheimer's disease	Alzheimer's disease || ||	TRUE	igd
111	rs557951	3	62713263	0.0011	0.0152	63926	0.9426	NA	G	T	Alzheimer's disease || id:ieu-b-2	ieu-b-2	Alzheimer's disease	Alzheimer's disease || ||	TRUE	igd
112	rs13033310	2	133523605	-0.0022	0.0163	63926	0.8911	NA	A	G	Alzheimer's disease || id:ieu-b-2	ieu-b-2	Alzheimer's disease	Alzheimer's disease || ||	TRUE	igd
113	rs35589824	3	181090035	-0.0064	0.0283	63926	0.8217	NA	C	T	Alzheimer's disease || id:ieu-b-2	ieu-b-2	Alzheimer's disease	Alzheimer's disease || ||	TRUE	igd
114	rs2861690	2	67838685	-0.0066	0.0145	63926	0.6494	NA	G	C	Alzheimer's disease || id:ieu-b-2	ieu-b-2	Alzheimer's disease	Alzheimer's disease || ||	TRUE	igd
115	rs13317303	3	156302724	0.0188	0.0205	63926	0.3592	NA	A	C	Alzheimer's disease || id:ieu-b-2	ieu-b-2	Alzheimer's disease	Alzheimer's disease || ||	TRUE	igd
116	rs59051938	1	118850501	-0.0081	0.0169	63926	0.6336	NA	T	G	Alzheimer's disease || id:ieu-b-2	ieu-b-2	Alzheimer's disease	Alzheimer's disease || ||	TRUE	igd
117	rs3738476	1	151006539	-0.0112	0.0213	63926	0.599799	NA	A	C	Alzheimer's disease || id:ieu-b-2	ieu-b-2	Alzheimer's disease	Alzheimer's disease || ||	TRUE	igd
118	rs34234296	2	175166636	-0.0078	0.0155	63926	0.6147	NA	A	G	Alzheimer's disease || id:ieu-b-2	ieu-b-2	Alzheimer's disease	Alzheimer's disease || ||	TRUE	igd
119	rs396755	5	104022239	-0.0022	0.0144	63926	0.8785	NA	G	C	Alzheimer's disease || id:ieu-b-2	ieu-b-2	Alzheimer's disease	Alzheimer's disease || ||	TRUE	igd
120	rs6594682	5	112444220	-0.0083	0.0145	63926	0.5659	NA	T	C	Alzheimer's disease || id:ieu-b-2	ieu-b-2	Alzheimer's disease	Alzheimer's disease || ||	TRUE	igd
121	rs36007635	6	163009335	-0.0209	0.0207	63926	0.3127	NA	A	G	Alzheimer's disease || id:ieu-b-2	ieu-b-2	Alzheimer's disease	Alzheimer's disease || ||	TRUE	igd
122	rs6950388	7	1270699	0.0033	0.0213	63926	0.8763	NA	A	G	Alzheimer's disease || id:ieu-b-2	ieu-b-2	Alzheimer's disease	Alzheimer's disease || ||	TRUE	igd
123	rs17132130	7	2108036	0.0302	0.0171	63926	0.0764293	NA	C	G	Alzheimer's disease || id:ieu-b-2	ieu-b-2	Alzheimer's disease	Alzheimer's disease || ||	TRUE	igd
124	rs11134679	5	170623391	-0.0002	0.0153	63926	0.992	NA	G	A	Alzheimer's disease || id:ieu-b-2	ieu-b-2	Alzheimer's disease	Alzheimer's disease || ||	TRUE	igd
125	rs6922607	6	142703483	0.0269	0.0181	63926	0.1372	NA	G	A	Alzheimer's disease || id:ieu-b-2	ieu-b-2	Alzheimer's disease	Alzheimer's disease || ||	TRUE	igd
126	rs27215	5	66219318	-0.0252	0.0166	63926	0.1291	NA	A	C	Alzheimer's disease || id:ieu-b-2	ieu-b-2	Alzheimer's disease	Alzheimer's disease || ||	TRUE	igd
127	rs113079574	4	147354089	0.0291	0.0179	63926	0.1032	NA	T	C	Alzheimer's disease || id:ieu-b-2	ieu-b-2	Alzheimer's disease	Alzheimer's disease || ||	TRUE	igd
128	rs4677813	3	194863860	0.0116	0.0165	63926	0.4818	NA	C	T	Alzheimer's disease || id:ieu-b-2	ieu-b-2	Alzheimer's disease	Alzheimer's disease || ||	TRUE	igd
129	rs6774894	3	196116393	-0.0265	0.0152	63926	0.0809096	NA	A	T	Alzheimer's disease || id:ieu-b-2	ieu-b-2	Alzheimer's disease	Alzheimer's disease || ||	TRUE	igd
130	rs2051559	4	3298800	0.0334	0.0214	63926	0.1187	NA	C	T	Alzheimer's disease || id:ieu-b-2	ieu-b-2	Alzheimer's disease	Alzheimer's disease || ||	TRUE	igd
131	rs2433733	2	230816703	0.0282	0.015	63926	0.0605996	NA	A	G	Alzheimer's disease || id:ieu-b-2	ieu-b-2	Alzheimer's disease	Alzheimer's disease || ||	TRUE	igd
132	rs6962980	7	113452183	0.0277	0.0143	63926	0.0527594	NA	C	A	Alzheimer's disease || id:ieu-b-2	ieu-b-2	Alzheimer's disease	Alzheimer's disease || ||	TRUE	igd
133	rs74750282	7	114744463	0.0129	0.0268	63926	0.6285	NA	C	T	Alzheimer's disease || id:ieu-b-2	ieu-b-2	Alzheimer's disease	Alzheimer's disease || ||	TRUE	igd
134	rs17686887	7	39429036	0.0159	0.0198	63926	0.4201	NA	C	T	Alzheimer's disease || id:ieu-b-2	ieu-b-2	Alzheimer's disease	Alzheimer's disease || ||	TRUE	igd
135	rs11250094	8	10802001	0.0059	0.0146	63926	0.6864	NA	C	G	Alzheimer's disease || id:ieu-b-2	ieu-b-2	Alzheimer's disease	Alzheimer's disease || ||	TRUE	igd
136	rs12552443	9	120663383	0.006	0.0143	63926	0.6766	NA	G	A	Alzheimer's disease || id:ieu-b-2	ieu-b-2	Alzheimer's disease	Alzheimer's disease || ||	TRUE	igd
137	rs56141370	9	127056213	-0.0301	0.0293	63926	0.3036	NA	T	C	Alzheimer's disease || id:ieu-b-2	ieu-b-2	Alzheimer's disease	Alzheimer's disease || ||	TRUE	igd
138	rs1360201	9	73796450	0.0434	0.0143	63926	0.00240398	NA	T	C	Alzheimer's disease || id:ieu-b-2	ieu-b-2	Alzheimer's disease	Alzheimer's disease || ||	TRUE	igd
139	rs13291723	9	80510077	0.0241	0.0144	63926	0.0945105	NA	A	G	Alzheimer's disease || id:ieu-b-2	ieu-b-2	Alzheimer's disease	Alzheimer's disease || ||	TRUE	igd
140	rs10989067	9	103119634	-0.0228	0.0152	63926	0.1328	NA	A	G	Alzheimer's disease || id:ieu-b-2	ieu-b-2	Alzheimer's disease	Alzheimer's disease || ||	TRUE	igd
141	rs7024334	9	109072075	-0.0131	0.0171	63926	0.4427	NA	G	T	Alzheimer's disease || id:ieu-b-2	ieu-b-2	Alzheimer's disease	Alzheimer's disease || ||	TRUE	igd
142	rs71495038	10	33971383	-0.0071	0.0288	63926	0.8059	NA	A	G	Alzheimer's disease || id:ieu-b-2	ieu-b-2	Alzheimer's disease	Alzheimer's disease || ||	TRUE	igd
143	rs1330199	9	27760946	-0.0265	0.0152	63926	0.0810998	NA	T	G	Alzheimer's disease || id:ieu-b-2	ieu-b-2	Alzheimer's disease	Alzheimer's disease || ||	TRUE	igd
144	rs59104534	8	25666169	-0.0195	0.016	63926	0.2223	NA	T	C	Alzheimer's disease || id:ieu-b-2	ieu-b-2	Alzheimer's disease	Alzheimer's disease || ||	TRUE	igd
145	rs6998660	8	143373972	-0.0042	0.0143	63926	0.7678	NA	G	A	Alzheimer's disease || id:ieu-b-2	ieu-b-2	Alzheimer's disease	Alzheimer's disease || ||	TRUE	igd
146	rs7042372	9	6959840	0.0074	0.0159	63926	0.641201	NA	G	A	Alzheimer's disease || id:ieu-b-2	ieu-b-2	Alzheimer's disease	Alzheimer's disease || ||	TRUE	igd
147	rs2616192	8	20668624	0.0061	0.0155	63926	0.694201	NA	T	G	Alzheimer's disease || id:ieu-b-2	ieu-b-2	Alzheimer's disease	Alzheimer's disease || ||	TRUE	igd
148	rs12340969	9	15645713	0.0011	0.0151	63926	0.9438	NA	T	C	Alzheimer's disease || id:ieu-b-2	ieu-b-2	Alzheimer's disease	Alzheimer's disease || ||	TRUE	igd
149	rs1411432	9	16728532	0.0085	0.0198	63926	0.668099	NA	C	A	Alzheimer's disease || id:ieu-b-2	ieu-b-2	Alzheimer's disease	Alzheimer's disease || ||	TRUE	igd
150	rs1477290	5	87988934	-0.0115	0.0208	63926	0.578599	NA	C	T	Alzheimer's disease || id:ieu-b-2	ieu-b-2	Alzheimer's disease	Alzheimer's disease || ||	TRUE	igd
151	rs13174863	5	139080745	0.0312	0.0206	63926	0.1291	NA	G	A	Alzheimer's disease || id:ieu-b-2	ieu-b-2	Alzheimer's disease	Alzheimer's disease || ||	TRUE	igd
152	rs4148155	4	89054667	0.0429	0.0229	63926	0.0604004	NA	G	A	Alzheimer's disease || id:ieu-b-2	ieu-b-2	Alzheimer's disease	Alzheimer's disease || ||	TRUE	igd
153	rs1454687	3	94038085	0.0023	0.0142	63926	0.8725	NA	G	C	Alzheimer's disease || id:ieu-b-2	ieu-b-2	Alzheimer's disease	Alzheimer's disease || ||	TRUE	igd
154	rs13072081	3	82714020	-0.0267	0.016	63926	0.0951196	NA	T	C	Alzheimer's disease || id:ieu-b-2	ieu-b-2	Alzheimer's disease	Alzheimer's disease || ||	TRUE	igd
155	rs10185199	2	40282202	0.0023	0.0163	63926	0.8857	NA	A	G	Alzheimer's disease || id:ieu-b-2	ieu-b-2	Alzheimer's disease	Alzheimer's disease || ||	TRUE	igd
156	rs3791702	2	212280780	-0.0277	0.0157	63926	0.0765896	NA	C	T	Alzheimer's disease || id:ieu-b-2	ieu-b-2	Alzheimer's disease	Alzheimer's disease || ||	TRUE	igd
157	rs13427822	2	213414265	0.021	0.0167	63926	0.2083	NA	G	A	Alzheimer's disease || id:ieu-b-2	ieu-b-2	Alzheimer's disease	Alzheimer's disease || ||	TRUE	igd
158	rs935166	2	26949366	0.0178	0.0143	63926	0.2151	NA	A	G	Alzheimer's disease || id:ieu-b-2	ieu-b-2	Alzheimer's disease	Alzheimer's disease || ||	TRUE	igd
159	rs2216931	2	181599070	-0.0122	0.0152	63926	0.4231	NA	A	C	Alzheimer's disease || id:ieu-b-2	ieu-b-2	Alzheimer's disease	Alzheimer's disease || ||	TRUE	igd
160	rs35809007	2	47019521	0.0197	0.0149	63926	0.188	NA	A	G	Alzheimer's disease || id:ieu-b-2	ieu-b-2	Alzheimer's disease	Alzheimer's disease || ||	TRUE	igd
161	rs139552414	15	55435501	-0.0454	0.0493	63926	0.3578	NA	T	C	Alzheimer's disease || id:ieu-b-2	ieu-b-2	Alzheimer's disease	Alzheimer's disease || ||	TRUE	igd
162	rs28405144	15	74258992	-0.0082	0.0192	63926	0.6698	NA	T	G	Alzheimer's disease || id:ieu-b-2	ieu-b-2	Alzheimer's disease	Alzheimer's disease || ||	TRUE	igd
163	rs7159513	14	29856951	-0.0037	0.0187	63926	0.8442	NA	A	G	Alzheimer's disease || id:ieu-b-2	ieu-b-2	Alzheimer's disease	Alzheimer's disease || ||	TRUE	igd
164	rs17508590	14	35371679	-0.0043	0.023	63926	0.8516	NA	C	T	Alzheimer's disease || id:ieu-b-2	ieu-b-2	Alzheimer's disease	Alzheimer's disease || ||	TRUE	igd
165	rs10505836	12	19288508	-0.0084	0.02	63926	0.675199	NA	C	A	Alzheimer's disease || id:ieu-b-2	ieu-b-2	Alzheimer's disease	Alzheimer's disease || ||	TRUE	igd
166	rs4284600	15	31843528	0.013	0.0144	63926	0.3656	NA	C	T	Alzheimer's disease || id:ieu-b-2	ieu-b-2	Alzheimer's disease	Alzheimer's disease || ||	TRUE	igd
167	rs34153025	15	41339697	-0.0047	0.0567	63926	0.9344	NA	C	T	Alzheimer's disease || id:ieu-b-2	ieu-b-2	Alzheimer's disease	Alzheimer's disease || ||	TRUE	igd
168	rs9579775	13	20616557	-0.0252	0.03	63926	0.4012	NA	C	A	Alzheimer's disease || id:ieu-b-2	ieu-b-2	Alzheimer's disease	Alzheimer's disease || ||	TRUE	igd
169	rs11001963	10	78760959	0.0146	0.0144	63926	0.3107	NA	T	C	Alzheimer's disease || id:ieu-b-2	ieu-b-2	Alzheimer's disease	Alzheimer's disease || ||	TRUE	igd
170	rs6575340	14	94023972	-0.0023	0.0149	63926	0.8755	NA	A	G	Alzheimer's disease || id:ieu-b-2	ieu-b-2	Alzheimer's disease	Alzheimer's disease || ||	TRUE	igd
171	rs12149660	16	70309237	-0.0559	0.0225	63926	0.0129799	NA	A	G	Alzheimer's disease || id:ieu-b-2	ieu-b-2	Alzheimer's disease	Alzheimer's disease || ||	TRUE	igd
172	rs7206608	16	82872628	-0.0015	0.0159	63926	0.9223	NA	G	C	Alzheimer's disease || id:ieu-b-2	ieu-b-2	Alzheimer's disease	Alzheimer's disease || ||	TRUE	igd
173	rs512121	18	7548501	-0.0006	0.0178	63926	0.9725	NA	C	T	Alzheimer's disease || id:ieu-b-2	ieu-b-2	Alzheimer's disease	Alzheimer's disease || ||	TRUE	igd
174	rs1941706	18	31223776	0.0016	0.0147	63926	0.9148	NA	G	A	Alzheimer's disease || id:ieu-b-2	ieu-b-2	Alzheimer's disease	Alzheimer's disease || ||	TRUE	igd
175	rs6030803	20	41986507	0.0099	0.0215	63926	0.644	NA	C	T	Alzheimer's disease || id:ieu-b-2	ieu-b-2	Alzheimer's disease	Alzheimer's disease || ||	TRUE	igd
176	rs73142879	20	51195932	0.0016	0.0186	63926	0.9322	NA	T	C	Alzheimer's disease || id:ieu-b-2	ieu-b-2	Alzheimer's disease	Alzheimer's disease || ||	TRUE	igd
177	rs3814883	16	29994922	-0.0234	0.0152	63926	0.1238	NA	T	C	Alzheimer's disease || id:ieu-b-2	ieu-b-2	Alzheimer's disease	Alzheimer's disease || ||	TRUE	igd
178	rs117342986	16	54267868	0.041	0.0446	63926	0.3579	NA	T	C	Alzheimer's disease || id:ieu-b-2	ieu-b-2	Alzheimer's disease	Alzheimer's disease || ||	TRUE	igd
179	rs118136827	17	2168104	-0.0065	0.0161	63926	0.6872	NA	T	G	Alzheimer's disease || id:ieu-b-2	ieu-b-2	Alzheimer's disease	Alzheimer's disease || ||	TRUE	igd
180	rs10402950	19	33935675	-0.0262	0.0156	63926	0.0936893	NA	C	T	Alzheimer's disease || id:ieu-b-2	ieu-b-2	Alzheimer's disease	Alzheimer's disease || ||	TRUE	igd
181	rs4820410	22	40690385	0.0223	0.0149	63926	0.1348	NA	G	A	Alzheimer's disease || id:ieu-b-2	ieu-b-2	Alzheimer's disease	Alzheimer's disease || ||	TRUE	igd
182	rs317656	12	69681101	-0.0301	0.0157	63926	0.0548997	NA	A	T	Alzheimer's disease || id:ieu-b-2	ieu-b-2	Alzheimer's disease	Alzheimer's disease || ||	TRUE	igd
183	rs3902951	14	69789755	-0.0173	0.0171	63926	0.3121	NA	G	T	Alzheimer's disease || id:ieu-b-2	ieu-b-2	Alzheimer's disease	Alzheimer's disease || ||	TRUE	igd
184	rs7944782	11	130795698	-0.0215	0.0144	63926	0.1367	NA	G	T	Alzheimer's disease || id:ieu-b-2	ieu-b-2	Alzheimer's disease	Alzheimer's disease || ||	TRUE	igd
185	rs2249825	13	31037903	0.019	0.0168	63926	0.2571	NA	C	G	Alzheimer's disease || id:ieu-b-2	ieu-b-2	Alzheimer's disease	Alzheimer's disease || ||	TRUE	igd
186	rs11607476	11	115037061	0.0018	0.0144	63926	0.8989	NA	C	A	Alzheimer's disease || id:ieu-b-2	ieu-b-2	Alzheimer's disease	Alzheimer's disease || ||	TRUE	igd
187	rs12273545	11	116911012	-0.0286	0.0304	63926	0.3467	NA	T	C	Alzheimer's disease || id:ieu-b-2	ieu-b-2	Alzheimer's disease	Alzheimer's disease || ||	TRUE	igd
188	rs60764613	18	1839911	-0.0247	0.0208	63926	0.2347	NA	T	G	Alzheimer's disease || id:ieu-b-2	ieu-b-2	Alzheimer's disease	Alzheimer's disease || ||	TRUE	igd
189	rs11079849	17	47090785	-0.0203	0.0156	63926	0.193	NA	T	C	Alzheimer's disease || id:ieu-b-2	ieu-b-2	Alzheimer's disease	Alzheimer's disease || ||	TRUE	igd
190	rs34303684	15	99519259	0.0177	0.0164	63926	0.28	NA	C	G	Alzheimer's disease || id:ieu-b-2	ieu-b-2	Alzheimer's disease	Alzheimer's disease || ||	TRUE	igd
191	rs1320251	17	21264396	-0.0025	0.0147	63926	0.8652	NA	T	C	Alzheimer's disease || id:ieu-b-2	ieu-b-2	Alzheimer's disease	Alzheimer's disease || ||	TRUE	igd
192	rs1136165	14	103988180	0.0358	0.015	63926	0.01711	NA	T	G	Alzheimer's disease || id:ieu-b-2	ieu-b-2	Alzheimer's disease	Alzheimer's disease || ||	TRUE	igd
193	rs2837996	21	42626706	-0.0102	0.0149	63926	0.4924	NA	C	T	Alzheimer's disease || id:ieu-b-2	ieu-b-2	Alzheimer's disease	Alzheimer's disease || ||	TRUE	igd
194	rs406388	22	18226997	-0.0031	0.0193	63926	0.8705	NA	G	C	Alzheimer's disease || id:ieu-b-2	ieu-b-2	Alzheimer's disease	Alzheimer's disease || ||	TRUE	igd
195	rs477895	11	64048912	-0.0351	0.0191	63926	0.0660602	NA	T	C	Alzheimer's disease || id:ieu-b-2	ieu-b-2	Alzheimer's disease	Alzheimer's disease || ||	TRUE	igd
196	rs12259464	10	53680099	-0.0121	0.0142	63926	0.3941	NA	A	G	Alzheimer's disease || id:ieu-b-2	ieu-b-2	Alzheimer's disease	Alzheimer's disease || ||	TRUE	igd
197	rs4929923	11	8639200	0.0206	0.0148	63926	0.1654	NA	C	T	Alzheimer's disease || id:ieu-b-2	ieu-b-2	Alzheimer's disease	Alzheimer's disease || ||	TRUE	igd
198	rs4517716	14	83013876	0.0127	0.0182	63926	0.4861	NA	G	C	Alzheimer's disease || id:ieu-b-2	ieu-b-2	Alzheimer's disease	Alzheimer's disease || ||	TRUE	igd
199	rs7175642	15	59450079	-0.0056	0.0162	63926	0.7304	NA	G	T	Alzheimer's disease || id:ieu-b-2	ieu-b-2	Alzheimer's disease	Alzheimer's disease || ||	TRUE	igd
200	rs2239647	14	33292743	0.0025	0.0144	63926	0.8626	NA	C	A	Alzheimer's disease || id:ieu-b-2	ieu-b-2	Alzheimer's disease	Alzheimer's disease || ||	TRUE	igd
201	rs61954177	13	40787036	-0.0136	0.0153	63926	0.3749	NA	C	G	Alzheimer's disease || id:ieu-b-2	ieu-b-2	Alzheimer's disease	Alzheimer's disease || ||	TRUE	igd
202	rs10505801	12	17243965	0.01	0.0155	63926	0.521	NA	T	G	Alzheimer's disease || id:ieu-b-2	ieu-b-2	Alzheimer's disease	Alzheimer's disease || ||	TRUE	igd
203	rs429358	19	45411941	1.2017	0.0189	63926	1e-200	NA	C	T	Alzheimer's disease || id:ieu-b-2	ieu-b-2	Alzheimer's disease	Alzheimer's disease || ||	TRUE	igd
204	rs7259070	19	47562509	-0.0176	0.0166	63926	0.2886	NA	C	T	Alzheimer's disease || id:ieu-b-2	ieu-b-2	Alzheimer's disease	Alzheimer's disease || ||	TRUE	igd
205	rs9515446	13	112217108	-0.0018	0.0144	63926	0.9018	NA	G	A	Alzheimer's disease || id:ieu-b-2	ieu-b-2	Alzheimer's disease	Alzheimer's disease || ||	TRUE	igd
206	rs72976986	19	4050424	0.0131	0.0195	63926	0.5007	NA	A	G	Alzheimer's disease || id:ieu-b-2	ieu-b-2	Alzheimer's disease	Alzheimer's disease || ||	TRUE	igd
207	rs55714539	19	18207397	0.016	0.016	63926	0.3147	NA	C	A	Alzheimer's disease || id:ieu-b-2	ieu-b-2	Alzheimer's disease	Alzheimer's disease || ||	TRUE	igd
208	rs17724992	19	18454825	-0.0133	0.0162	63926	0.4131	NA	G	A	Alzheimer's disease || id:ieu-b-2	ieu-b-2	Alzheimer's disease	Alzheimer's disease || ||	TRUE	igd
209	rs12921986	16	72312727	0.0051	0.0276	63926	0.8544	NA	G	A	Alzheimer's disease || id:ieu-b-2	ieu-b-2	Alzheimer's disease	Alzheimer's disease || ||	TRUE	igd
210	rs6567160	18	57829135	-0.0334	0.0169	63926	0.0477298	NA	C	T	Alzheimer's disease || id:ieu-b-2	ieu-b-2	Alzheimer's disease	Alzheimer's disease || ||	TRUE	igd
211	rs1788808	18	21090023	0.0097	0.0144	63926	0.498101	NA	G	A	Alzheimer's disease || id:ieu-b-2	ieu-b-2	Alzheimer's disease	Alzheimer's disease || ||	TRUE	igd
212	rs2342892	16	24540806	0.0033	0.0144	63926	0.819	NA	G	T	Alzheimer's disease || id:ieu-b-2	ieu-b-2	Alzheimer's disease	Alzheimer's disease || ||	TRUE	igd
213	rs7498665	16	28883241	-0.0281	0.0149	63926	0.0587801	NA	G	A	Alzheimer's disease || id:ieu-b-2	ieu-b-2	Alzheimer's disease	Alzheimer's disease || ||	TRUE	igd
214	rs2193101	16	49035172	0.0136	0.0189	63926	0.4743	NA	G	C	Alzheimer's disease || id:ieu-b-2	ieu-b-2	Alzheimer's disease	Alzheimer's disease || ||	TRUE	igd
215	rs2153740	20	2126089	-0.0395	0.0147	63926	0.00728803	NA	G	A	Alzheimer's disease || id:ieu-b-2	ieu-b-2	Alzheimer's disease	Alzheimer's disease || ||	TRUE	igd
216	rs2425819	20	44896846	-0.007	0.0145	63926	0.626299	NA	A	G	Alzheimer's disease || id:ieu-b-2	ieu-b-2	Alzheimer's disease	Alzheimer's disease || ||	TRUE	igd
217	rs4055791	13	59266053	-0.0232	0.0144	63926	0.1081	NA	T	C	Alzheimer's disease || id:ieu-b-2	ieu-b-2	Alzheimer's disease	Alzheimer's disease || ||	TRUE	igd
218	rs11115160	12	82424100	0.0189	0.0165	63926	0.2524	NA	A	G	Alzheimer's disease || id:ieu-b-2	ieu-b-2	Alzheimer's disease	Alzheimer's disease || ||	TRUE	igd
219	rs2619976	17	71754545	-0.0222	0.0146	63926	0.1285	NA	T	C	Alzheimer's disease || id:ieu-b-2	ieu-b-2	Alzheimer's disease	Alzheimer's disease || ||	TRUE	igd
220	rs3935190	17	79084367	0.0245	0.0148	63926	0.0991699	NA	A	G	Alzheimer's disease || id:ieu-b-2	ieu-b-2	Alzheimer's disease	Alzheimer's disease || ||	TRUE	igd
221	rs713763	22	48871019	0.0083	0.0149	63926	0.5774	NA	A	G	Alzheimer's disease || id:ieu-b-2	ieu-b-2	Alzheimer's disease	Alzheimer's disease || ||	TRUE	igd
222	rs1990573	16	9713688	-0.0159	0.0153	63926	0.3009	NA	G	A	Alzheimer's disease || id:ieu-b-2	ieu-b-2	Alzheimer's disease	Alzheimer's disease || ||	TRUE	igd
223	rs10160769	11	76474827	-0.0351	0.0169	63926	0.0377503	NA	C	G	Alzheimer's disease || id:ieu-b-2	ieu-b-2	Alzheimer's disease	Alzheimer's disease || ||	TRUE	igd
224	rs3794730	17	28150359	-0.0327	0.0152	63926	0.0312399	NA	G	A	Alzheimer's disease || id:ieu-b-2	ieu-b-2	Alzheimer's disease	Alzheimer's disease || ||	TRUE	igd
225	rs9938120	16	19977733	-0.0928	0.0208	63926	8.16996e-06	NA	T	C	Alzheimer's disease || id:ieu-b-2	ieu-b-2	Alzheimer's disease	Alzheimer's disease || ||	TRUE	igd
226	rs4648450	1	2723214	-0.0105	0.0146	63926	0.4735	NA	A	C	Alzheimer's disease || id:ieu-b-2	ieu-b-2	Alzheimer's disease	Alzheimer's disease || ||	TRUE	igd
227	rs72697614	1	107514107	0.0109	0.0169	63926	0.5204	NA	A	C	Alzheimer's disease || id:ieu-b-2	ieu-b-2	Alzheimer's disease	Alzheimer's disease || ||	TRUE	igd
228	rs112566467	1	39562627	0.0327	0.0175	63926	0.06186	NA	T	C	Alzheimer's disease || id:ieu-b-2	ieu-b-2	Alzheimer's disease	Alzheimer's disease || ||	TRUE	igd
229	rs6669341	1	47678458	-0.0014	0.0145	63926	0.9228	NA	G	A	Alzheimer's disease || id:ieu-b-2	ieu-b-2	Alzheimer's disease	Alzheimer's disease || ||	TRUE	igd
230	rs1167311	1	49996959	-0.0282	0.0153	63926	0.0655904	NA	A	G	Alzheimer's disease || id:ieu-b-2	ieu-b-2	Alzheimer's disease	Alzheimer's disease || ||	TRUE	igd
231	rs630602	1	54728864	0.0187	0.0148	63926	0.2064	NA	C	G	Alzheimer's disease || id:ieu-b-2	ieu-b-2	Alzheimer's disease	Alzheimer's disease || ||	TRUE	igd
232	rs4682984	3	44591877	0.0081	0.0211	63926	0.7004	NA	C	T	Alzheimer's disease || id:ieu-b-2	ieu-b-2	Alzheimer's disease	Alzheimer's disease || ||	TRUE	igd
233	rs11691134	2	165436055	0.0074	0.0148	63926	0.6188	NA	G	A	Alzheimer's disease || id:ieu-b-2	ieu-b-2	Alzheimer's disease	Alzheimer's disease || ||	TRUE	igd
234	rs3754963	2	166185707	0.0057	0.0165	63926	0.7298	NA	T	A	Alzheimer's disease || id:ieu-b-2	ieu-b-2	Alzheimer's disease	Alzheimer's disease || ||	TRUE	igd
235	rs56038322	3	69925128	0.0014	0.0164	63926	0.9327	NA	A	G	Alzheimer's disease || id:ieu-b-2	ieu-b-2	Alzheimer's disease	Alzheimer's disease || ||	TRUE	igd
236	rs11708540	3	70593081	0.0041	0.02	63926	0.8377	NA	A	G	Alzheimer's disease || id:ieu-b-2	ieu-b-2	Alzheimer's disease	Alzheimer's disease || ||	TRUE	igd
237	rs13078509	3	70881429	-0.018	0.0541	63926	0.738599	NA	T	C	Alzheimer's disease || id:ieu-b-2	ieu-b-2	Alzheimer's disease	Alzheimer's disease || ||	TRUE	igd
238	rs61828641	1	174321997	-0.0035	0.022	63926	0.8741	NA	A	G	Alzheimer's disease || id:ieu-b-2	ieu-b-2	Alzheimer's disease	Alzheimer's disease || ||	TRUE	igd
239	rs10182416	2	104242992	-0.0138	0.0142	63926	0.3319	NA	G	A	Alzheimer's disease || id:ieu-b-2	ieu-b-2	Alzheimer's disease	Alzheimer's disease || ||	TRUE	igd
240	rs3213943	2	136389840	0.0042	0.0185	63926	0.8192	NA	A	C	Alzheimer's disease || id:ieu-b-2	ieu-b-2	Alzheimer's disease	Alzheimer's disease || ||	TRUE	igd
241	rs72851476	2	142874787	0.0027	0.0243	63926	0.9127	NA	C	A	Alzheimer's disease || id:ieu-b-2	ieu-b-2	Alzheimer's disease	Alzheimer's disease || ||	TRUE	igd
242	rs429343	2	147903382	0.0057	0.0146	63926	0.6945	NA	G	A	Alzheimer's disease || id:ieu-b-2	ieu-b-2	Alzheimer's disease	Alzheimer's disease || ||	TRUE	igd
243	rs62107261	2	422144	0.026	0.0396	63926	0.5114	NA	C	T	Alzheimer's disease || id:ieu-b-2	ieu-b-2	Alzheimer's disease	Alzheimer's disease || ||	TRUE	igd
244	rs56930105	2	10982487	0.0286	0.0206	63926	0.1646	NA	T	C	Alzheimer's disease || id:ieu-b-2	ieu-b-2	Alzheimer's disease	Alzheimer's disease || ||	TRUE	igd
245	rs9854637	3	107406630	0.0464	0.0156	63926	0.00282599	NA	A	G	Alzheimer's disease || id:ieu-b-2	ieu-b-2	Alzheimer's disease	Alzheimer's disease || ||	TRUE	igd
246	rs10668	3	123211064	-0.0117	0.0154	63926	0.4468	NA	T	G	Alzheimer's disease || id:ieu-b-2	ieu-b-2	Alzheimer's disease	Alzheimer's disease || ||	TRUE	igd
247	rs11122450	1	230301811	0.0053	0.0149	63926	0.721601	NA	G	T	Alzheimer's disease || id:ieu-b-2	ieu-b-2	Alzheimer's disease	Alzheimer's disease || ||	TRUE	igd
248	rs4658403	1	243832560	-0.0465	0.0192	63926	0.0153501	NA	T	C	Alzheimer's disease || id:ieu-b-2	ieu-b-2	Alzheimer's disease	Alzheimer's disease || ||	TRUE	igd
249	rs1381010	4	112677085	-0.0125	0.0155	63926	0.4197	NA	A	G	Alzheimer's disease || id:ieu-b-2	ieu-b-2	Alzheimer's disease	Alzheimer's disease || ||	TRUE	igd
250	rs1296328	4	137083193	0.0129	0.0149	63926	0.3876	NA	C	A	Alzheimer's disease || id:ieu-b-2	ieu-b-2	Alzheimer's disease	Alzheimer's disease || ||	TRUE	igd
251	rs6843852	4	162132758	-0.0159	0.0142	63926	0.2643	NA	T	C	Alzheimer's disease || id:ieu-b-2	ieu-b-2	Alzheimer's disease	Alzheimer's disease || ||	TRUE	igd
252	rs698147	5	3513485	0.0114	0.0143	63926	0.4265	NA	G	A	Alzheimer's disease || id:ieu-b-2	ieu-b-2	Alzheimer's disease	Alzheimer's disease || ||	TRUE	igd
253	rs13303252	1	203485142	0.0667	0.0271	63926	0.0137401	NA	T	C	Alzheimer's disease || id:ieu-b-2	ieu-b-2	Alzheimer's disease	Alzheimer's disease || ||	TRUE	igd
254	rs2606228	3	183537759	-0.0177	0.0154	63926	0.2495	NA	C	A	Alzheimer's disease || id:ieu-b-2	ieu-b-2	Alzheimer's disease	Alzheimer's disease || ||	TRUE	igd
255	rs74536181	4	18005123	0.0186	0.0411	63926	0.6505	NA	G	A	Alzheimer's disease || id:ieu-b-2	ieu-b-2	Alzheimer's disease	Alzheimer's disease || ||	TRUE	igd
256	rs1471740	3	136328270	-0.0231	0.0164	63926	0.16	NA	C	T	Alzheimer's disease || id:ieu-b-2	ieu-b-2	Alzheimer's disease	Alzheimer's disease || ||	TRUE	igd
257	rs12634936	3	147716498	0.0084	0.0469	63926	0.8585	NA	C	T	Alzheimer's disease || id:ieu-b-2	ieu-b-2	Alzheimer's disease	Alzheimer's disease || ||	TRUE	igd
258	rs355777	3	154034950	0.0075	0.0145	63926	0.6059	NA	C	G	Alzheimer's disease || id:ieu-b-2	ieu-b-2	Alzheimer's disease	Alzheimer's disease || ||	TRUE	igd
259	rs3901286	7	99107727	0.0465	0.0197	63926	0.01862	NA	A	C	Alzheimer's disease || id:ieu-b-2	ieu-b-2	Alzheimer's disease	Alzheimer's disease || ||	TRUE	igd
260	rs12375196	7	103416541	0.0245	0.0144	63926	0.088959	NA	A	C	Alzheimer's disease || id:ieu-b-2	ieu-b-2	Alzheimer's disease	Alzheimer's disease || ||	TRUE	igd
261	rs2396625	7	113028634	0.0096	0.0144	63926	0.5054	NA	A	T	Alzheimer's disease || id:ieu-b-2	ieu-b-2	Alzheimer's disease	Alzheimer's disease || ||	TRUE	igd
262	rs10256062	7	69787054	0.0047	0.0165	63926	0.7753	NA	C	T	Alzheimer's disease || id:ieu-b-2	ieu-b-2	Alzheimer's disease	Alzheimer's disease || ||	TRUE	igd
263	rs58862095	7	75081418	0.0083	0.0166	63926	0.616	NA	T	C	Alzheimer's disease || id:ieu-b-2	ieu-b-2	Alzheimer's disease	Alzheimer's disease || ||	TRUE	igd
264	rs9257157	6	28736484	0.0144	0.0189	63926	0.4439	NA	T	C	Alzheimer's disease || id:ieu-b-2	ieu-b-2	Alzheimer's disease	Alzheimer's disease || ||	TRUE	igd
265	rs2781668	6	131897278	0.0427	0.0203	63926	0.0353997	NA	T	C	Alzheimer's disease || id:ieu-b-2	ieu-b-2	Alzheimer's disease	Alzheimer's disease || ||	TRUE	igd
266	rs215634	7	32369148	-0.0247	0.0145	63926	0.0891805	NA	G	A	Alzheimer's disease || id:ieu-b-2	ieu-b-2	Alzheimer's disease	Alzheimer's disease || ||	TRUE	igd
267	rs12541408	8	95585807	0.0087	0.0152	63926	0.567799	NA	C	T	Alzheimer's disease || id:ieu-b-2	ieu-b-2	Alzheimer's disease	Alzheimer's disease || ||	TRUE	igd
268	rs2466103	8	32412304	0.0282	0.0155	63926	0.0681303	NA	G	T	Alzheimer's disease || id:ieu-b-2	ieu-b-2	Alzheimer's disease	Alzheimer's disease || ||	TRUE	igd
269	rs36061954	8	38329650	-0.0045	0.0147	63926	0.7619	NA	T	C	Alzheimer's disease || id:ieu-b-2	ieu-b-2	Alzheimer's disease	Alzheimer's disease || ||	TRUE	igd
270	rs12681792	8	62054463	0.0126	0.0192	63926	0.5123	NA	A	C	Alzheimer's disease || id:ieu-b-2	ieu-b-2	Alzheimer's disease	Alzheimer's disease || ||	TRUE	igd
271	rs145981104	8	74714869	0.0416	0.0307	63926	0.1748	NA	G	A	Alzheimer's disease || id:ieu-b-2	ieu-b-2	Alzheimer's disease	Alzheimer's disease || ||	TRUE	igd
272	rs7708584	5	153543466	0.0182	0.0143	63926	0.2036	NA	G	A	Alzheimer's disease || id:ieu-b-2	ieu-b-2	Alzheimer's disease	Alzheimer's disease || ||	TRUE	igd
273	rs329118	5	133861663	-0.028	0.0147	63926	0.0560906	NA	T	C	Alzheimer's disease || id:ieu-b-2	ieu-b-2	Alzheimer's disease	Alzheimer's disease || ||	TRUE	igd
274	rs9324854	5	140989848	0.016	0.0142	63926	0.2612	NA	G	A	Alzheimer's disease || id:ieu-b-2	ieu-b-2	Alzheimer's disease	Alzheimer's disease || ||	TRUE	igd
275	rs6852808	4	34926958	-0.0009	0.0155	63926	0.9561	NA	C	T	Alzheimer's disease || id:ieu-b-2	ieu-b-2	Alzheimer's disease	Alzheimer's disease || ||	TRUE	igd
276	rs13104584	4	80811227	0.0125	0.0145	63926	0.3904	NA	A	G	Alzheimer's disease || id:ieu-b-2	ieu-b-2	Alzheimer's disease	Alzheimer's disease || ||	TRUE	igd
277	rs56203622	9	131040874	0.0325	0.0203	63926	0.1092	NA	C	T	Alzheimer's disease || id:ieu-b-2	ieu-b-2	Alzheimer's disease	Alzheimer's disease || ||	TRUE	igd
278	rs1934102	9	23228275	0.0176	0.0161	63926	0.2742	NA	A	G	Alzheimer's disease || id:ieu-b-2	ieu-b-2	Alzheimer's disease	Alzheimer's disease || ||	TRUE	igd
279	rs10960293	9	11828585	-0.0232	0.0164	63926	0.1576	NA	T	G	Alzheimer's disease || id:ieu-b-2	ieu-b-2	Alzheimer's disease	Alzheimer's disease || ||	TRUE	igd
280	rs7357754	9	92207308	0.0114	0.0145	63926	0.4309	NA	G	A	Alzheimer's disease || id:ieu-b-2	ieu-b-2	Alzheimer's disease	Alzheimer's disease || ||	TRUE	igd
281	rs558887	11	28712741	-0.0228	0.0155	63926	0.1422	NA	G	A	Alzheimer's disease || id:ieu-b-2	ieu-b-2	Alzheimer's disease	Alzheimer's disease || ||	TRUE	igd
282	rs7081254	10	132955696	-0.0165	0.0175	63926	0.3473	NA	C	T	Alzheimer's disease || id:ieu-b-2	ieu-b-2	Alzheimer's disease	Alzheimer's disease || ||	TRUE	igd
283	rs6597975	11	838842	0.0178	0.0156	63926	0.2535	NA	G	C	Alzheimer's disease || id:ieu-b-2	ieu-b-2	Alzheimer's disease	Alzheimer's disease || ||	TRUE	igd
284	rs845084	10	125220036	-0.0031	0.0159	63926	0.8435	NA	A	G	Alzheimer's disease || id:ieu-b-2	ieu-b-2	Alzheimer's disease	Alzheimer's disease || ||	TRUE	igd
285	rs10742752	11	45438374	-0.0009	0.0147	63926	0.9501	NA	C	T	Alzheimer's disease || id:ieu-b-2	ieu-b-2	Alzheimer's disease	Alzheimer's disease || ||	TRUE	igd
286	rs17399739	10	87490850	0.0173	0.0286	63926	0.5454	NA	G	A	Alzheimer's disease || id:ieu-b-2	ieu-b-2	Alzheimer's disease	Alzheimer's disease || ||	TRUE	igd
287	rs10887578	10	88096047	-0.0203	0.0145	63926	0.1633	NA	C	G	Alzheimer's disease || id:ieu-b-2	ieu-b-2	Alzheimer's disease	Alzheimer's disease || ||	TRUE	igd
288	rs59086897	2	25145173	-0.0088	0.015	63926	0.5571	NA	A	T	Alzheimer's disease || id:ieu-b-2	ieu-b-2	Alzheimer's disease	Alzheimer's disease || ||	TRUE	igd
289	rs4482463	2	205375909	-0.0124	0.0258	63926	0.6317	NA	A	C	Alzheimer's disease || id:ieu-b-2	ieu-b-2	Alzheimer's disease	Alzheimer's disease || ||	TRUE	igd
290	rs6725931	2	220205146	0.0164	0.0198	63926	0.4074	NA	T	C	Alzheimer's disease || id:ieu-b-2	ieu-b-2	Alzheimer's disease	Alzheimer's disease || ||	TRUE	igd
291	rs11709402	3	131551027	-0.0062	0.0161	63926	0.699199	NA	G	A	Alzheimer's disease || id:ieu-b-2	ieu-b-2	Alzheimer's disease	Alzheimer's disease || ||	TRUE	igd
292	rs9830592	3	104631603	-0.018	0.0144	63926	0.2134	NA	A	C	Alzheimer's disease || id:ieu-b-2	ieu-b-2	Alzheimer's disease	Alzheimer's disease || ||	TRUE	igd
293	rs7776021	6	73742152	-0.0098	0.0159	63926	0.5401	NA	A	G	Alzheimer's disease || id:ieu-b-2	ieu-b-2	Alzheimer's disease	Alzheimer's disease || ||	TRUE	igd
294	rs59893724	5	80830788	-0.022	0.0171	63926	0.1969	NA	G	A	Alzheimer's disease || id:ieu-b-2	ieu-b-2	Alzheimer's disease	Alzheimer's disease || ||	TRUE	igd
295	rs13107325	4	103188709	0.0202	0.0273	63926	0.4607	NA	T	C	Alzheimer's disease || id:ieu-b-2	ieu-b-2	Alzheimer's disease	Alzheimer's disease || ||	TRUE	igd
296	rs9294260	6	83433228	-0.0188	0.0144	63926	0.191	NA	A	G	Alzheimer's disease || id:ieu-b-2	ieu-b-2	Alzheimer's disease	Alzheimer's disease || ||	TRUE	igd
297	rs35483388	11	122545146	0.0462	0.0148	63926	0.001766	NA	T	C	Alzheimer's disease || id:ieu-b-2	ieu-b-2	Alzheimer's disease	Alzheimer's disease || ||	TRUE	igd
298	rs4605363	2	229010960	0.0048	0.0149	63926	0.747001	NA	C	A	Alzheimer's disease || id:ieu-b-2	ieu-b-2	Alzheimer's disease	Alzheimer's disease || ||	TRUE	igd
299	rs4663211	2	236756688	0.0064	0.0167	63926	0.699	NA	G	T	Alzheimer's disease || id:ieu-b-2	ieu-b-2	Alzheimer's disease	Alzheimer's disease || ||	TRUE	igd
300	rs4419475	4	96150044	0.0219	0.0149	63926	0.1417	NA	T	A	Alzheimer's disease || id:ieu-b-2	ieu-b-2	Alzheimer's disease	Alzheimer's disease || ||	TRUE	igd
301	rs2307111	5	75003678	0.005	0.0145	63926	0.729201	NA	C	T	Alzheimer's disease || id:ieu-b-2	ieu-b-2	Alzheimer's disease	Alzheimer's disease || ||	TRUE	igd
302	rs252761	5	77380723	0.0138	0.0147	63926	0.3465	NA	T	G	Alzheimer's disease || id:ieu-b-2	ieu-b-2	Alzheimer's disease	Alzheimer's disease || ||	TRUE	igd
303	rs7442885	5	87682877	0.0039	0.0173	63926	0.8218	NA	G	C	Alzheimer's disease || id:ieu-b-2	ieu-b-2	Alzheimer's disease	Alzheimer's disease || ||	TRUE	igd
304	rs1919243	5	88778861	0.012	0.0151	63926	0.4258	NA	C	T	Alzheimer's disease || id:ieu-b-2	ieu-b-2	Alzheimer's disease	Alzheimer's disease || ||	TRUE	igd
305	rs775736	3	77636880	-0.0175	0.0145	63926	0.2272	NA	G	A	Alzheimer's disease || id:ieu-b-2	ieu-b-2	Alzheimer's disease	Alzheimer's disease || ||	TRUE	igd
306	rs116631513	3	84603308	0.0397	0.0318	63926	0.2113	NA	T	A	Alzheimer's disease || id:ieu-b-2	ieu-b-2	Alzheimer's disease	Alzheimer's disease || ||	TRUE	igd
307	rs9876664	3	85806313	-0.0068	0.0147	63926	0.641201	NA	T	G	Alzheimer's disease || id:ieu-b-2	ieu-b-2	Alzheimer's disease	Alzheimer's disease || ||	TRUE	igd
308	rs9851777	3	88267467	-0.008	0.0219	63926	0.7153	NA	C	T	Alzheimer's disease || id:ieu-b-2	ieu-b-2	Alzheimer's disease	Alzheimer's disease || ||	TRUE	igd
309	rs6444950	3	170602073	0.0255	0.0169	63926	0.1318	NA	A	G	Alzheimer's disease || id:ieu-b-2	ieu-b-2	Alzheimer's disease	Alzheimer's disease || ||	TRUE	igd
310	rs17619973	3	114417675	0.0075	0.0275	63926	0.784	NA	G	A	Alzheimer's disease || id:ieu-b-2	ieu-b-2	Alzheimer's disease	Alzheimer's disease || ||	TRUE	igd
311	rs1967772	13	28036062	-0.0123	0.0161	63926	0.4463	NA	A	G	Alzheimer's disease || id:ieu-b-2	ieu-b-2	Alzheimer's disease	Alzheimer's disease || ||	TRUE	igd
312	rs2444253	11	84800038	0.0026	0.0145	63926	0.8576	NA	G	C	Alzheimer's disease || id:ieu-b-2	ieu-b-2	Alzheimer's disease	Alzheimer's disease || ||	TRUE	igd
313	rs61903695	11	89922417	0.0034	0.0164	63926	0.8378	NA	G	A	Alzheimer's disease || id:ieu-b-2	ieu-b-2	Alzheimer's disease	Alzheimer's disease || ||	TRUE	igd
314	rs7996639	13	97019090	-0.0003	0.0143	63926	0.9819	NA	A	G	Alzheimer's disease || id:ieu-b-2	ieu-b-2	Alzheimer's disease	Alzheimer's disease || ||	TRUE	igd
315	rs7331420	13	99236471	-0.0233	0.0156	63926	0.1348	NA	A	G	Alzheimer's disease || id:ieu-b-2	ieu-b-2	Alzheimer's disease	Alzheimer's disease || ||	TRUE	igd
316	rs147730268	12	123024476	-0.0452	0.0288	63926	0.1168	NA	T	G	Alzheimer's disease || id:ieu-b-2	ieu-b-2	Alzheimer's disease	Alzheimer's disease || ||	TRUE	igd
317	rs3897102	12	123492112	0.0374	0.015	63926	0.01228	NA	T	C	Alzheimer's disease || id:ieu-b-2	ieu-b-2	Alzheimer's disease	Alzheimer's disease || ||	TRUE	igd
318	rs1451963	14	41350367	0.0502	0.0267	63926	0.0601395	NA	T	G	Alzheimer's disease || id:ieu-b-2	ieu-b-2	Alzheimer's disease	Alzheimer's disease || ||	TRUE	igd
319	rs5017416	6	18492350	-0.0383	0.0319	63926	0.2302	NA	T	G	Alzheimer's disease || id:ieu-b-2	ieu-b-2	Alzheimer's disease	Alzheimer's disease || ||	TRUE	igd
320	rs13218383	6	120173501	0.0058	0.015	63926	0.695799	NA	G	C	Alzheimer's disease || id:ieu-b-2	ieu-b-2	Alzheimer's disease	Alzheimer's disease || ||	TRUE	igd
321	rs9388446	6	126064920	0.0215	0.0141	63926	0.1277	NA	A	T	Alzheimer's disease || id:ieu-b-2	ieu-b-2	Alzheimer's disease	Alzheimer's disease || ||	TRUE	igd
322	rs9366863	6	34688946	0.0094	0.015	63926	0.5321	NA	C	T	Alzheimer's disease || id:ieu-b-2	ieu-b-2	Alzheimer's disease	Alzheimer's disease || ||	TRUE	igd
323	rs72892910	6	50816887	0.0123	0.0189	63926	0.5129	NA	T	G	Alzheimer's disease || id:ieu-b-2	ieu-b-2	Alzheimer's disease	Alzheimer's disease || ||	TRUE	igd
324	rs40071	5	107496102	0.0332	0.0188	63926	0.0766708	NA	C	T	Alzheimer's disease || id:ieu-b-2	ieu-b-2	Alzheimer's disease	Alzheimer's disease || ||	TRUE	igd
325	rs1582931	5	122657199	0.0241	0.0143	63926	0.0911591	NA	A	G	Alzheimer's disease || id:ieu-b-2	ieu-b-2	Alzheimer's disease	Alzheimer's disease || ||	TRUE	igd
326	rs11971041	7	26698848	0.0145	0.0252	63926	0.5646	NA	G	A	Alzheimer's disease || id:ieu-b-2	ieu-b-2	Alzheimer's disease	Alzheimer's disease || ||	TRUE	igd
327	rs79212998	15	53402758	-0.0268	0.028	63926	0.3376	NA	G	T	Alzheimer's disease || id:ieu-b-2	ieu-b-2	Alzheimer's disease	Alzheimer's disease || ||	TRUE	igd
328	rs3850986	15	73091283	0.0216	0.0153	63926	0.1574	NA	T	G	Alzheimer's disease || id:ieu-b-2	ieu-b-2	Alzheimer's disease	Alzheimer's disease || ||	TRUE	igd
329	rs7239114	18	45921214	0.0058	0.0147	63926	0.6948	NA	A	G	Alzheimer's disease || id:ieu-b-2	ieu-b-2	Alzheimer's disease	Alzheimer's disease || ||	TRUE	igd
330	rs58243949	18	52509833	-0.0208	0.0176	63926	0.2378	NA	T	C	Alzheimer's disease || id:ieu-b-2	ieu-b-2	Alzheimer's disease	Alzheimer's disease || ||	TRUE	igd
331	rs74589631	15	81017936	-0.0202	0.0208	63926	0.3315	NA	T	C	Alzheimer's disease || id:ieu-b-2	ieu-b-2	Alzheimer's disease	Alzheimer's disease || ||	TRUE	igd
332	rs12101393	15	92570921	-0.0244	0.0176	63926	0.1661	NA	G	C	Alzheimer's disease || id:ieu-b-2	ieu-b-2	Alzheimer's disease	Alzheimer's disease || ||	TRUE	igd
333	rs8025516	15	95271872	-0.0173	0.0149	63926	0.2437	NA	G	T	Alzheimer's disease || id:ieu-b-2	ieu-b-2	Alzheimer's disease	Alzheimer's disease || ||	TRUE	igd
334	rs66584478	17	73870203	-0.0149	0.0183	63926	0.4145	NA	A	G	Alzheimer's disease || id:ieu-b-2	ieu-b-2	Alzheimer's disease	Alzheimer's disease || ||	TRUE	igd
335	rs12364470	11	134601012	-0.0091	0.0197	63926	0.6446	NA	G	T	Alzheimer's disease || id:ieu-b-2	ieu-b-2	Alzheimer's disease	Alzheimer's disease || ||	TRUE	igd
336	rs723672	12	2161561	-0.0075	0.0146	63926	0.6077	NA	T	C	Alzheimer's disease || id:ieu-b-2	ieu-b-2	Alzheimer's disease	Alzheimer's disease || ||	TRUE	igd
337	rs35761930	18	13182325	0.0216	0.0186	63926	0.2472	NA	T	A	Alzheimer's disease || id:ieu-b-2	ieu-b-2	Alzheimer's disease	Alzheimer's disease || ||	TRUE	igd
338	rs2941452	8	76442294	0.0105	0.0152	63926	0.4909	NA	G	A	Alzheimer's disease || id:ieu-b-2	ieu-b-2	Alzheimer's disease	Alzheimer's disease || ||	TRUE	igd
339	rs1609010	8	77227464	-0.0135	0.0147	63926	0.3558	NA	G	A	Alzheimer's disease || id:ieu-b-2	ieu-b-2	Alzheimer's disease	Alzheimer's disease || ||	TRUE	igd
340	rs2398861	9	96430747	0.0073	0.0166	63926	0.660601	NA	G	A	Alzheimer's disease || id:ieu-b-2	ieu-b-2	Alzheimer's disease	Alzheimer's disease || ||	TRUE	igd
341	rs1634350	9	81334684	0.0058	0.0146	63926	0.6939	NA	A	C	Alzheimer's disease || id:ieu-b-2	ieu-b-2	Alzheimer's disease	Alzheimer's disease || ||	TRUE	igd
342	rs7021886	9	88937089	0.0238	0.0174	63926	0.1703	NA	A	C	Alzheimer's disease || id:ieu-b-2	ieu-b-2	Alzheimer's disease	Alzheimer's disease || ||	TRUE	igd
343	rs73026725	19	31017686	-0.0186	0.02	63926	0.3536	NA	A	C	Alzheimer's disease || id:ieu-b-2	ieu-b-2	Alzheimer's disease	Alzheimer's disease || ||	TRUE	igd
344	rs10423928	19	46182304	0.0216	0.0178	63926	0.2263	NA	A	T	Alzheimer's disease || id:ieu-b-2	ieu-b-2	Alzheimer's disease	Alzheimer's disease || ||	TRUE	igd
345	rs6064117	20	53458592	-0.0069	0.0164	63926	0.673701	NA	A	G	Alzheimer's disease || id:ieu-b-2	ieu-b-2	Alzheimer's disease	Alzheimer's disease || ||	TRUE	igd
346	rs6060455	20	30233072	0.0009	0.0437	63926	0.9831	NA	G	A	Alzheimer's disease || id:ieu-b-2	ieu-b-2	Alzheimer's disease	Alzheimer's disease || ||	TRUE	igd
347	rs16996657	20	15816236	0.0397	0.0222	63926	0.0731695	NA	C	T	Alzheimer's disease || id:ieu-b-2	ieu-b-2	Alzheimer's disease	Alzheimer's disease || ||	TRUE	igd
348	rs2072597	19	12996740	0.0112	0.0158	63926	0.4795	NA	G	A	Alzheimer's disease || id:ieu-b-2	ieu-b-2	Alzheimer's disease	Alzheimer's disease || ||	TRUE	igd
349	rs12974458	19	1866115	-0.0082	0.015	63926	0.5822	NA	T	C	Alzheimer's disease || id:ieu-b-2	ieu-b-2	Alzheimer's disease	Alzheimer's disease || ||	TRUE	igd
350	rs17773370	18	57951433	-0.0701	0.0366	63926	0.0555904	NA	A	G	Alzheimer's disease || id:ieu-b-2	ieu-b-2	Alzheimer's disease	Alzheimer's disease || ||	TRUE	igd
351	rs8132491	21	40288577	0.0254	0.0171	63926	0.139	NA	A	G	Alzheimer's disease || id:ieu-b-2	ieu-b-2	Alzheimer's disease	Alzheimer's disease || ||	TRUE	igd
352	rs394608	21	46581798	-0.0081	0.0143	63926	0.5723	NA	C	T	Alzheimer's disease || id:ieu-b-2	ieu-b-2	Alzheimer's disease	Alzheimer's disease || ||	TRUE	igd
353	rs11608710	12	23753927	0.0317	0.0283	63926	0.262	NA	G	T	Alzheimer's disease || id:ieu-b-2	ieu-b-2	Alzheimer's disease	Alzheimer's disease || ||	TRUE	igd
354	rs10771041	12	24058135	-0.0233	0.0215	63926	0.2765	NA	T	C	Alzheimer's disease || id:ieu-b-2	ieu-b-2	Alzheimer's disease	Alzheimer's disease || ||	TRUE	igd
355	rs2234458	11	65639374	0.004	0.0151	63926	0.7925	NA	T	C	Alzheimer's disease || id:ieu-b-2	ieu-b-2	Alzheimer's disease	Alzheimer's disease || ||	TRUE	igd
356	rs61941722	12	97555085	0.0131	0.0181	63926	0.47	NA	A	G	Alzheimer's disease || id:ieu-b-2	ieu-b-2	Alzheimer's disease	Alzheimer's disease || ||	TRUE	igd
357	rs7306534	12	68107914	0.0042	0.0148	63926	0.777499	NA	A	G	Alzheimer's disease || id:ieu-b-2	ieu-b-2	Alzheimer's disease	Alzheimer's disease || ||	TRUE	igd
358	rs4520444	1	197141988	-0.0233	0.0156	63926	0.1357	NA	T	G	Alzheimer's disease || id:ieu-b-2	ieu-b-2	Alzheimer's disease	Alzheimer's disease || ||	TRUE	igd
359	rs9787132	1	184650018	0.0175	0.0144	63926	0.2249	NA	T	A	Alzheimer's disease || id:ieu-b-2	ieu-b-2	Alzheimer's disease	Alzheimer's disease || ||	TRUE	igd
360	rs815163	1	190294726	0.0021	0.0144	63926	0.8838	NA	C	T	Alzheimer's disease || id:ieu-b-2	ieu-b-2	Alzheimer's disease	Alzheimer's disease || ||	TRUE	igd
361	rs72779695	2	12797853	0.0261	0.0224	63926	0.2445	NA	T	C	Alzheimer's disease || id:ieu-b-2	ieu-b-2	Alzheimer's disease	Alzheimer's disease || ||	TRUE	igd
362	rs12620249	2	155027447	-0.027	0.0208	63926	0.1933	NA	G	A	Alzheimer's disease || id:ieu-b-2	ieu-b-2	Alzheimer's disease	Alzheimer's disease || ||	TRUE	igd
363	rs1861410	2	58933591	-0.0077	0.0142	63926	0.589599	NA	T	C	Alzheimer's disease || id:ieu-b-2	ieu-b-2	Alzheimer's disease	Alzheimer's disease || ||	TRUE	igd
364	rs4832298	2	86764004	-0.0306	0.0155	63926	0.0480695	NA	T	C	Alzheimer's disease || id:ieu-b-2	ieu-b-2	Alzheimer's disease	Alzheimer's disease || ||	TRUE	igd
365	rs1768815	1	46528603	0.006	0.0156	63926	0.7009	NA	A	G	Alzheimer's disease || id:ieu-b-2	ieu-b-2	Alzheimer's disease	Alzheimer's disease || ||	TRUE	igd
366	rs1222923	1	97141762	-0.0431	0.0174	63926	0.01302	NA	A	T	Alzheimer's disease || id:ieu-b-2	ieu-b-2	Alzheimer's disease	Alzheimer's disease || ||	TRUE	igd
367	rs12072739	1	98315893	-0.0302	0.0172	63926	0.0793798	NA	G	A	Alzheimer's disease || id:ieu-b-2	ieu-b-2	Alzheimer's disease	Alzheimer's disease || ||	TRUE	igd
368	rs11640601	16	6704474	0.0097	0.0165	63926	0.5582	NA	G	A	Alzheimer's disease || id:ieu-b-2	ieu-b-2	Alzheimer's disease	Alzheimer's disease || ||	TRUE	igd
369	rs4432271	16	20245283	-0.0034	0.0211	63926	0.8736	NA	T	C	Alzheimer's disease || id:ieu-b-2	ieu-b-2	Alzheimer's disease	Alzheimer's disease || ||	TRUE	igd
370	rs862320	16	69651866	-0.0086	0.0145	63926	0.5517	NA	T	C	Alzheimer's disease || id:ieu-b-2	ieu-b-2	Alzheimer's disease	Alzheimer's disease || ||	TRUE	igd
371	rs7201895	16	407723	0.0262	0.0152	63926	0.0849904	NA	A	G	Alzheimer's disease || id:ieu-b-2	ieu-b-2	Alzheimer's disease	Alzheimer's disease || ||	TRUE	igd
372	rs1441264	13	79580919	-0.007	0.0146	63926	0.630099	NA	A	G	Alzheimer's disease || id:ieu-b-2	ieu-b-2	Alzheimer's disease	Alzheimer's disease || ||	TRUE	igd
373	rs77346201	6	90325025	0.0077	0.0322	63926	0.81	NA	C	G	Alzheimer's disease || id:ieu-b-2	ieu-b-2	Alzheimer's disease	Alzheimer's disease || ||	TRUE	igd
374	rs6938973	6	98421721	0.0285	0.0146	63926	0.05	NA	C	T	Alzheimer's disease || id:ieu-b-2	ieu-b-2	Alzheimer's disease	Alzheimer's disease || ||	TRUE	igd
375	rs9478496	6	154333183	0.028	0.0191	63926	0.1428	NA	C	T	Alzheimer's disease || id:ieu-b-2	ieu-b-2	Alzheimer's disease	Alzheimer's disease || ||	TRUE	igd
376	rs75499503	6	26145217	-0.0236	0.0175	63926	0.178	NA	T	C	Alzheimer's disease || id:ieu-b-2	ieu-b-2	Alzheimer's disease	Alzheimer's disease || ||	TRUE	igd
377	rs17056301	5	158271680	0.0083	0.016	63926	0.6041	NA	C	T	Alzheimer's disease || id:ieu-b-2	ieu-b-2	Alzheimer's disease	Alzheimer's disease || ||	TRUE	igd
378	rs32421	5	167362416	0.014	0.0175	63926	0.4245	NA	T	A	Alzheimer's disease || id:ieu-b-2	ieu-b-2	Alzheimer's disease	Alzheimer's disease || ||	TRUE	igd
379	rs765874	6	143185557	-0.0169	0.0143	63926	0.2401	NA	A	T	Alzheimer's disease || id:ieu-b-2	ieu-b-2	Alzheimer's disease	Alzheimer's disease || ||	TRUE	igd
380	rs2253310	6	108888593	0.0303	0.0146	63926	0.0382103	NA	G	C	Alzheimer's disease || id:ieu-b-2	ieu-b-2	Alzheimer's disease	Alzheimer's disease || ||	TRUE	igd
381	rs6265	11	27679916	0.0228	0.0179	63926	0.2019	NA	T	C	Alzheimer's disease || id:ieu-b-2	ieu-b-2	Alzheimer's disease	Alzheimer's disease || ||	TRUE	igd
382	rs10510025	10	118650996	-0.0073	0.0164	63926	0.6557	NA	T	C	Alzheimer's disease || id:ieu-b-2	ieu-b-2	Alzheimer's disease	Alzheimer's disease || ||	TRUE	igd
383	rs7124681	11	47529947	-0.0679	0.0145	63926	2.86497e-06	NA	A	C	Alzheimer's disease || id:ieu-b-2	ieu-b-2	Alzheimer's disease	Alzheimer's disease || ||	TRUE	igd
384	rs35528310	9	140648011	-0.0183	0.0205	63926	0.3724	NA	T	G	Alzheimer's disease || id:ieu-b-2	ieu-b-2	Alzheimer's disease	Alzheimer's disease || ||	TRUE	igd
385	rs4398538	4	130724740	-0.0009	0.015	63926	0.9535	NA	C	T	Alzheimer's disease || id:ieu-b-2	ieu-b-2	Alzheimer's disease	Alzheimer's disease || ||	TRUE	igd
386	rs11904490	2	182584021	-0.0079	0.0151	63926	0.6022	NA	A	C	Alzheimer's disease || id:ieu-b-2	ieu-b-2	Alzheimer's disease	Alzheimer's disease || ||	TRUE	igd
387	rs34811474	4	25408838	-0.0012	0.0213	63926	0.9546	NA	A	G	Alzheimer's disease || id:ieu-b-2	ieu-b-2	Alzheimer's disease	Alzheimer's disease || ||	TRUE	igd
388	rs1078141	8	142619393	-0.0283	0.0149	63926	0.0567898	NA	T	C	Alzheimer's disease || id:ieu-b-2	ieu-b-2	Alzheimer's disease	Alzheimer's disease || ||	TRUE	igd
389	rs7817485	8	101969528	0.0138	0.0147	63926	0.3495	NA	C	T	Alzheimer's disease || id:ieu-b-2	ieu-b-2	Alzheimer's disease	Alzheimer's disease || ||	TRUE	igd
390	rs7459811	8	87505403	0.0003	0.0143	63926	0.9825	NA	A	G	Alzheimer's disease || id:ieu-b-2	ieu-b-2	Alzheimer's disease	Alzheimer's disease || ||	TRUE	igd
391	rs1064213	2	198950240	-0.0062	0.0142	63926	0.664	NA	A	G	Alzheimer's disease || id:ieu-b-2	ieu-b-2	Alzheimer's disease	Alzheimer's disease || ||	TRUE	igd
392	rs1263615	2	207959238	-0.0136	0.0166	63926	0.4103	NA	C	T	Alzheimer's disease || id:ieu-b-2	ieu-b-2	Alzheimer's disease	Alzheimer's disease || ||	TRUE	igd
393	rs114263339	5	50932343	-0.0307	0.0524	63926	0.5583	NA	T	C	Alzheimer's disease || id:ieu-b-2	ieu-b-2	Alzheimer's disease	Alzheimer's disease || ||	TRUE	igd
394	rs7683836	4	180167906	-0.0111	0.0144	63926	0.4401	NA	A	G	Alzheimer's disease || id:ieu-b-2	ieu-b-2	Alzheimer's disease	Alzheimer's disease || ||	TRUE	igd
395	rs1503526	5	63020706	-0.0183	0.0143	63926	0.1987	NA	C	T	Alzheimer's disease || id:ieu-b-2	ieu-b-2	Alzheimer's disease	Alzheimer's disease || ||	TRUE	igd
396	rs2725371	8	30854033	-0.0135	0.0156	63926	0.3887	NA	G	A	Alzheimer's disease || id:ieu-b-2	ieu-b-2	Alzheimer's disease	Alzheimer's disease || ||	TRUE	igd
397	rs1899689	7	121964349	-0.0143	0.0145	63926	0.3233	NA	T	C	Alzheimer's disease || id:ieu-b-2	ieu-b-2	Alzheimer's disease	Alzheimer's disease || ||	TRUE	igd
398	rs7132908	12	50263148	-0.0121	0.0148	63926	0.414	NA	A	G	Alzheimer's disease || id:ieu-b-2	ieu-b-2	Alzheimer's disease	Alzheimer's disease || ||	TRUE	igd
399	rs11583755	1	6672729	0.0139	0.0148	63926	0.347	NA	C	A	Alzheimer's disease || id:ieu-b-2	ieu-b-2	Alzheimer's disease	Alzheimer's disease || ||	TRUE	igd
400	rs788163	2	172931559	-0.0204	0.016	63926	0.2038	NA	C	A	Alzheimer's disease || id:ieu-b-2	ieu-b-2	Alzheimer's disease	Alzheimer's disease || ||	TRUE	igd
401	rs2381404	2	144035442	-0.0368	0.0165	63926	0.0258899	NA	C	T	Alzheimer's disease || id:ieu-b-2	ieu-b-2	Alzheimer's disease	Alzheimer's disease || ||	TRUE	igd
402	rs12692596	2	161265910	0.0211	0.0149	63926	0.1557	NA	T	C	Alzheimer's disease || id:ieu-b-2	ieu-b-2	Alzheimer's disease	Alzheimer's disease || ||	TRUE	igd
403	rs6707827	2	100123030	-0.004	0.0157	63926	0.8004	NA	G	A	Alzheimer's disease || id:ieu-b-2	ieu-b-2	Alzheimer's disease	Alzheimer's disease || ||	TRUE	igd
404	rs745249	2	105460333	0.0274	0.0163	63926	0.0924294	NA	T	C	Alzheimer's disease || id:ieu-b-2	ieu-b-2	Alzheimer's disease	Alzheimer's disease || ||	TRUE	igd
405	rs35394656	2	211623969	-0.0374	0.0191	63926	0.0499701	NA	C	T	Alzheimer's disease || id:ieu-b-2	ieu-b-2	Alzheimer's disease	Alzheimer's disease || ||	TRUE	igd
406	rs6545714	2	59307725	-0.0095	0.0146	63926	0.516699	NA	A	G	Alzheimer's disease || id:ieu-b-2	ieu-b-2	Alzheimer's disease	Alzheimer's disease || ||	TRUE	igd
407	rs4672338	2	60217457	-0.0046	0.0151	63926	0.7592	NA	T	C	Alzheimer's disease || id:ieu-b-2	ieu-b-2	Alzheimer's disease	Alzheimer's disease || ||	TRUE	igd
408	rs539515	1	177889025	0.0057	0.0183	63926	0.757201	NA	C	A	Alzheimer's disease || id:ieu-b-2	ieu-b-2	Alzheimer's disease	Alzheimer's disease || ||	TRUE	igd
409	rs10927006	1	243557659	0.0043	0.0203	63926	0.8337	NA	C	T	Alzheimer's disease || id:ieu-b-2	ieu-b-2	Alzheimer's disease	Alzheimer's disease || ||	TRUE	igd
410	rs6543913	2	35437986	-0.0247	0.0142	63926	0.0827199	NA	G	C	Alzheimer's disease || id:ieu-b-2	ieu-b-2	Alzheimer's disease	Alzheimer's disease || ||	TRUE	igd
411	rs10169594	2	41637688	0.0072	0.015	63926	0.6303	NA	C	T	Alzheimer's disease || id:ieu-b-2	ieu-b-2	Alzheimer's disease	Alzheimer's disease || ||	TRUE	igd
412	rs7571496	2	6169351	0.0022	0.016	63926	0.8908	NA	G	A	Alzheimer's disease || id:ieu-b-2	ieu-b-2	Alzheimer's disease	Alzheimer's disease || ||	TRUE	igd
413	rs2864044	2	240054	-0.0233	0.0152	63926	0.1253	NA	G	A	Alzheimer's disease || id:ieu-b-2	ieu-b-2	Alzheimer's disease	Alzheimer's disease || ||	TRUE	igd
414	rs12089815	1	91189933	-0.0213	0.0146	63926	0.1427	NA	A	G	Alzheimer's disease || id:ieu-b-2	ieu-b-2	Alzheimer's disease	Alzheimer's disease || ||	TRUE	igd
415	rs11165643	1	96924097	0.0087	0.0145	63926	0.5472	NA	T	C	Alzheimer's disease || id:ieu-b-2	ieu-b-2	Alzheimer's disease	Alzheimer's disease || ||	TRUE	igd
416	rs41279738	1	110082551	0.0109	0.0444	63926	0.8059	NA	G	T	Alzheimer's disease || id:ieu-b-2	ieu-b-2	Alzheimer's disease	Alzheimer's disease || ||	TRUE	igd
417	rs3737992	1	33234128	-0.0056	0.0184	63926	0.760901	NA	A	G	Alzheimer's disease || id:ieu-b-2	ieu-b-2	Alzheimer's disease	Alzheimer's disease || ||	TRUE	igd
418	rs11208659	1	65979280	0.0158	0.0247	63926	0.5217	NA	C	T	Alzheimer's disease || id:ieu-b-2	ieu-b-2	Alzheimer's disease	Alzheimer's disease || ||	TRUE	igd
419	rs2613499	1	72751552	0.0047	0.0187	63926	0.8033	NA	G	A	Alzheimer's disease || id:ieu-b-2	ieu-b-2	Alzheimer's disease	Alzheimer's disease || ||	TRUE	igd
420	rs7553158	1	75005238	0.0059	0.0147	63926	0.6883	NA	A	G	Alzheimer's disease || id:ieu-b-2	ieu-b-2	Alzheimer's disease	Alzheimer's disease || ||	TRUE	igd
421	rs12735363	1	82546855	-0.0255	0.0172	63926	0.1372	NA	T	C	Alzheimer's disease || id:ieu-b-2	ieu-b-2	Alzheimer's disease	Alzheimer's disease || ||	TRUE	igd
422	rs1778830	1	156489974	-0.0176	0.0148	63926	0.2362	NA	A	G	Alzheimer's disease || id:ieu-b-2	ieu-b-2	Alzheimer's disease	Alzheimer's disease || ||	TRUE	igd
423	rs12140153	1	62579891	0.0147	0.0291	63926	0.613501	NA	T	G	Alzheimer's disease || id:ieu-b-2	ieu-b-2	Alzheimer's disease	Alzheimer's disease || ||	TRUE	igd
424	rs3766823	1	32197257	0.0419	0.0196	63926	0.0321803	NA	A	G	Alzheimer's disease || id:ieu-b-2	ieu-b-2	Alzheimer's disease	Alzheimer's disease || ||	TRUE	igd
425	rs1438945	5	152510937	0.0106	0.0158	63926	0.505	NA	A	T	Alzheimer's disease || id:ieu-b-2	ieu-b-2	Alzheimer's disease	Alzheimer's disease || ||	TRUE	igd
426	rs9378999	6	5979069	0.0242	0.0155	63926	0.1181	NA	C	T	Alzheimer's disease || id:ieu-b-2	ieu-b-2	Alzheimer's disease	Alzheimer's disease || ||	TRUE	igd
427	rs11757278	6	13180454	-0.0164	0.0155	63926	0.291	NA	C	T	Alzheimer's disease || id:ieu-b-2	ieu-b-2	Alzheimer's disease	Alzheimer's disease || ||	TRUE	igd
428	rs11525873	7	138817193	0.0213	0.0254	63926	0.4018	NA	C	T	Alzheimer's disease || id:ieu-b-2	ieu-b-2	Alzheimer's disease	Alzheimer's disease || ||	TRUE	igd
429	rs12538435	7	71437104	0.0065	0.016	63926	0.682801	NA	G	A	Alzheimer's disease || id:ieu-b-2	ieu-b-2	Alzheimer's disease	Alzheimer's disease || ||	TRUE	igd
430	rs4017425	3	44028764	0.0155	0.0142	63926	0.2779	NA	T	C	Alzheimer's disease || id:ieu-b-2	ieu-b-2	Alzheimer's disease	Alzheimer's disease || ||	TRUE	igd
431	rs59068084	4	113256737	-0.0167	0.0149	63926	0.2604	NA	T	G	Alzheimer's disease || id:ieu-b-2	ieu-b-2	Alzheimer's disease	Alzheimer's disease || ||	TRUE	igd
432	rs11711129	3	48109566	0.0114	0.0154	63926	0.4608	NA	G	A	Alzheimer's disease || id:ieu-b-2	ieu-b-2	Alzheimer's disease	Alzheimer's disease || ||	TRUE	igd
433	rs6445264	3	62354425	0.0068	0.0192	63926	0.7228	NA	A	G	Alzheimer's disease || id:ieu-b-2	ieu-b-2	Alzheimer's disease	Alzheimer's disease || ||	TRUE	igd
434	rs2920503	3	12324230	0.0005	0.0162	63926	0.9762	NA	T	C	Alzheimer's disease || id:ieu-b-2	ieu-b-2	Alzheimer's disease	Alzheimer's disease || ||	TRUE	igd
435	rs2569993	3	12926096	0.0144	0.0152	63926	0.3441	NA	C	T	Alzheimer's disease || id:ieu-b-2	ieu-b-2	Alzheimer's disease	Alzheimer's disease || ||	TRUE	igd
436	rs2870710	4	94411606	0.0184	0.0184	63926	0.317	NA	C	G	Alzheimer's disease || id:ieu-b-2	ieu-b-2	Alzheimer's disease	Alzheimer's disease || ||	TRUE	igd
437	rs347551	5	119389031	-0.0312	0.0158	63926	0.04869	NA	G	C	Alzheimer's disease || id:ieu-b-2	ieu-b-2	Alzheimer's disease	Alzheimer's disease || ||	TRUE	igd
438	rs111689389	5	27175962	0.0076	0.0157	63926	0.628001	NA	C	G	Alzheimer's disease || id:ieu-b-2	ieu-b-2	Alzheimer's disease	Alzheimer's disease || ||	TRUE	igd
439	rs2102278	4	52818664	-0.0135	0.0158	63926	0.3942	NA	G	A	Alzheimer's disease || id:ieu-b-2	ieu-b-2	Alzheimer's disease	Alzheimer's disease || ||	TRUE	igd
440	rs2634047	8	85696337	0.0063	0.0167	63926	0.7063	NA	C	G	Alzheimer's disease || id:ieu-b-2	ieu-b-2	Alzheimer's disease	Alzheimer's disease || ||	TRUE	igd
441	rs473992	8	60906830	0.0044	0.0148	63926	0.765799	NA	C	T	Alzheimer's disease || id:ieu-b-2	ieu-b-2	Alzheimer's disease	Alzheimer's disease || ||	TRUE	igd
442	rs11780222	8	67205241	0.0193	0.0164	63926	0.2402	NA	C	A	Alzheimer's disease || id:ieu-b-2	ieu-b-2	Alzheimer's disease	Alzheimer's disease || ||	TRUE	igd
443	rs4876611	8	116671848	-0.0294	0.016	63926	0.0662293	NA	G	A	Alzheimer's disease || id:ieu-b-2	ieu-b-2	Alzheimer's disease	Alzheimer's disease || ||	TRUE	igd
444	rs2954021	8	126482077	-0.014	0.0142	63926	0.3238	NA	G	A	Alzheimer's disease || id:ieu-b-2	ieu-b-2	Alzheimer's disease	Alzheimer's disease || ||	TRUE	igd
445	rs16906845	8	138215228	0.0204	0.0285	63926	0.4741	NA	A	G	Alzheimer's disease || id:ieu-b-2	ieu-b-2	Alzheimer's disease	Alzheimer's disease || ||	TRUE	igd
446	rs2289379	7	44804225	0.0003	0.0147	63926	0.9857	NA	T	C	Alzheimer's disease || id:ieu-b-2	ieu-b-2	Alzheimer's disease	Alzheimer's disease || ||	TRUE	igd
447	rs7893571	10	16750129	0.0005	0.0152	63926	0.974	NA	T	G	Alzheimer's disease || id:ieu-b-2	ieu-b-2	Alzheimer's disease	Alzheimer's disease || ||	TRUE	igd
448	rs11009685	10	34511990	-0.0226	0.0172	63926	0.1874	NA	T	C	Alzheimer's disease || id:ieu-b-2	ieu-b-2	Alzheimer's disease	Alzheimer's disease || ||	TRUE	igd
449	rs7038943	9	120377178	0.0122	0.0148	63926	0.4076	NA	C	T	Alzheimer's disease || id:ieu-b-2	ieu-b-2	Alzheimer's disease	Alzheimer's disease || ||	TRUE	igd
450	rs10760277	9	126093999	0.036	0.0152	63926	0.0176799	NA	T	C	Alzheimer's disease || id:ieu-b-2	ieu-b-2	Alzheimer's disease	Alzheimer's disease || ||	TRUE	igd
451	rs28670671	9	140363045	-0.0219	0.0218	63926	0.3163	NA	C	T	Alzheimer's disease || id:ieu-b-2	ieu-b-2	Alzheimer's disease	Alzheimer's disease || ||	TRUE	igd
452	rs2439823	10	99778226	-0.0101	0.0143	63926	0.4798	NA	G	A	Alzheimer's disease || id:ieu-b-2	ieu-b-2	Alzheimer's disease	Alzheimer's disease || ||	TRUE	igd
453	rs79780963	10	104952499	-0.0178	0.0252	63926	0.4799	NA	T	C	Alzheimer's disease || id:ieu-b-2	ieu-b-2	Alzheimer's disease	Alzheimer's disease || ||	TRUE	igd
454	rs2417998	9	111958746	-0.0207	0.0157	63926	0.1865	NA	G	C	Alzheimer's disease || id:ieu-b-2	ieu-b-2	Alzheimer's disease	Alzheimer's disease || ||	TRUE	igd
455	rs7070670	10	61842645	0.001	0.0154	63926	0.9466	NA	T	C	Alzheimer's disease || id:ieu-b-2	ieu-b-2	Alzheimer's disease	Alzheimer's disease || ||	TRUE	igd
456	rs7924036	10	65191645	-0.007	0.0142	63926	0.623499	NA	T	G	Alzheimer's disease || id:ieu-b-2	ieu-b-2	Alzheimer's disease	Alzheimer's disease || ||	TRUE	igd
457	rs17770336	9	28414625	0.0274	0.0166	63926	0.0982902	NA	T	C	Alzheimer's disease || id:ieu-b-2	ieu-b-2	Alzheimer's disease	Alzheimer's disease || ||	TRUE	igd
458	rs55769038	11	13331808	0.0102	0.0145	63926	0.4834	NA	A	G	Alzheimer's disease || id:ieu-b-2	ieu-b-2	Alzheimer's disease	Alzheimer's disease || ||	TRUE	igd
459	rs1002226	11	17405617	-0.0099	0.0147	63926	0.498799	NA	T	C	Alzheimer's disease || id:ieu-b-2	ieu-b-2	Alzheimer's disease	Alzheimer's disease || ||	TRUE	igd
460	rs67609008	10	126640936	0.0051	0.0164	63926	0.7539	NA	C	T	Alzheimer's disease || id:ieu-b-2	ieu-b-2	Alzheimer's disease	Alzheimer's disease || ||	TRUE	igd
461	rs2172131	10	133978962	0.0091	0.0146	63926	0.5312	NA	C	T	Alzheimer's disease || id:ieu-b-2	ieu-b-2	Alzheimer's disease	Alzheimer's disease || ||	TRUE	igd
462	rs7126629	11	2228952	0.001	0.019	63926	0.9594	NA	A	C	Alzheimer's disease || id:ieu-b-2	ieu-b-2	Alzheimer's disease	Alzheimer's disease || ||	TRUE	igd
463	rs7925100	11	118941596	-0.0077	0.0148	63926	0.6036	NA	A	G	Alzheimer's disease || id:ieu-b-2	ieu-b-2	Alzheimer's disease	Alzheimer's disease || ||	TRUE	igd
464	rs11218510	11	121922587	-0.0136	0.0147	63926	0.3544	NA	A	G	Alzheimer's disease || id:ieu-b-2	ieu-b-2	Alzheimer's disease	Alzheimer's disease || ||	TRUE	igd
465	rs2512892	11	131451862	0.0152	0.0144	63926	0.2929	NA	C	T	Alzheimer's disease || id:ieu-b-2	ieu-b-2	Alzheimer's disease	Alzheimer's disease || ||	TRUE	igd
466	rs1793636	11	131934926	0.0003	0.0155	63926	0.9827	NA	C	G	Alzheimer's disease || id:ieu-b-2	ieu-b-2	Alzheimer's disease	Alzheimer's disease || ||	TRUE	igd
467	rs55726687	12	991306	0.0049	0.0181	63926	0.786401	NA	A	G	Alzheimer's disease || id:ieu-b-2	ieu-b-2	Alzheimer's disease	Alzheimer's disease || ||	TRUE	igd
468	rs4764949	12	103658096	-0.0061	0.0151	63926	0.6859	NA	G	A	Alzheimer's disease || id:ieu-b-2	ieu-b-2	Alzheimer's disease	Alzheimer's disease || ||	TRUE	igd
469	rs11610621	12	121671133	0.0171	0.0207	63926	0.4096	NA	A	T	Alzheimer's disease || id:ieu-b-2	ieu-b-2	Alzheimer's disease	Alzheimer's disease || ||	TRUE	igd
470	rs77927866	12	133487774	0.0056	0.0158	63926	0.723501	NA	A	G	Alzheimer's disease || id:ieu-b-2	ieu-b-2	Alzheimer's disease	Alzheimer's disease || ||	TRUE	igd
471	rs2260051	6	31591918	-0.0348	0.0148	63926	0.0187202	NA	T	A	Alzheimer's disease || id:ieu-b-2	ieu-b-2	Alzheimer's disease	Alzheimer's disease || ||	TRUE	igd
472	rs2875762	6	124925032	0.0249	0.0166	63926	0.1327	NA	C	G	Alzheimer's disease || id:ieu-b-2	ieu-b-2	Alzheimer's disease	Alzheimer's disease || ||	TRUE	igd
473	rs4307239	7	24354300	-0.0026	0.0145	63926	0.8569	NA	G	A	Alzheimer's disease || id:ieu-b-2	ieu-b-2	Alzheimer's disease	Alzheimer's disease || ||	TRUE	igd
474	rs17289010	4	140774684	-0.0027	0.0154	63926	0.8594	NA	G	A	Alzheimer's disease || id:ieu-b-2	ieu-b-2	Alzheimer's disease	Alzheimer's disease || ||	TRUE	igd
475	rs923994	4	67802992	-0.0058	0.0173	63926	0.7366	NA	G	A	Alzheimer's disease || id:ieu-b-2	ieu-b-2	Alzheimer's disease	Alzheimer's disease || ||	TRUE	igd
476	rs73213484	4	28489339	0.0068	0.0197	63926	0.729899	NA	T	A	Alzheimer's disease || id:ieu-b-2	ieu-b-2	Alzheimer's disease	Alzheimer's disease || ||	TRUE	igd
477	rs4527444	4	30842780	0.0057	0.0142	63926	0.6903	NA	G	A	Alzheimer's disease || id:ieu-b-2	ieu-b-2	Alzheimer's disease	Alzheimer's disease || ||	TRUE	igd
478	rs2035936	3	141298124	0.0478	0.0293	63926	0.1027	NA	T	G	Alzheimer's disease || id:ieu-b-2	ieu-b-2	Alzheimer's disease	Alzheimer's disease || ||	TRUE	igd
479	rs73052033	3	185828465	-0.0384	0.0187	63926	0.0396296	NA	C	T	Alzheimer's disease || id:ieu-b-2	ieu-b-2	Alzheimer's disease	Alzheimer's disease || ||	TRUE	igd
480	rs1471093	3	108031094	0.019	0.0149	63926	0.2027	NA	A	G	Alzheimer's disease || id:ieu-b-2	ieu-b-2	Alzheimer's disease	Alzheimer's disease || ||	TRUE	igd
481	rs6235	5	95728898	0.0024	0.0161	63926	0.8801	NA	G	C	Alzheimer's disease || id:ieu-b-2	ieu-b-2	Alzheimer's disease	Alzheimer's disease || ||	TRUE	igd
482	rs139724029	6	33525086	-0.0005	0.0163	63926	0.976	NA	T	C	Alzheimer's disease || id:ieu-b-2	ieu-b-2	Alzheimer's disease	Alzheimer's disease || ||	TRUE	igd
483	rs9888533	13	107854612	-0.0133	0.016	63926	0.4069	NA	T	C	Alzheimer's disease || id:ieu-b-2	ieu-b-2	Alzheimer's disease	Alzheimer's disease || ||	TRUE	igd
484	rs9522180	13	111970212	-0.0093	0.0148	63926	0.5266	NA	T	C	Alzheimer's disease || id:ieu-b-2	ieu-b-2	Alzheimer's disease	Alzheimer's disease || ||	TRUE	igd
485	rs217672	14	62361021	-0.0036	0.0163	63926	0.8237	NA	C	A	Alzheimer's disease || id:ieu-b-2	ieu-b-2	Alzheimer's disease	Alzheimer's disease || ||	TRUE	igd
486	rs11855853	15	78012618	-0.0092	0.0164	63926	0.5739	NA	T	C	Alzheimer's disease || id:ieu-b-2	ieu-b-2	Alzheimer's disease	Alzheimer's disease || ||	TRUE	igd
487	rs11071646	15	62273994	0.0152	0.0434	63926	0.726001	NA	A	G	Alzheimer's disease || id:ieu-b-2	ieu-b-2	Alzheimer's disease	Alzheimer's disease || ||	TRUE	igd
488	rs3784710	15	68072458	-0.005	0.0168	63926	0.766699	NA	C	T	Alzheimer's disease || id:ieu-b-2	ieu-b-2	Alzheimer's disease	Alzheimer's disease || ||	TRUE	igd
489	rs10139547	14	88390504	-0.0164	0.0188	63926	0.3854	NA	A	G	Alzheimer's disease || id:ieu-b-2	ieu-b-2	Alzheimer's disease	Alzheimer's disease || ||	TRUE	igd
490	rs1286058	14	91458523	-0.0153	0.0156	63926	0.3256	NA	A	T	Alzheimer's disease || id:ieu-b-2	ieu-b-2	Alzheimer's disease	Alzheimer's disease || ||	TRUE	igd
491	rs8024137	15	35837297	0.0036	0.0209	63926	0.8647	NA	T	A	Alzheimer's disease || id:ieu-b-2	ieu-b-2	Alzheimer's disease	Alzheimer's disease || ||	TRUE	igd
492	rs11642090	16	81730582	-0.0106	0.0151	63926	0.4828	NA	C	T	Alzheimer's disease || id:ieu-b-2	ieu-b-2	Alzheimer's disease	Alzheimer's disease || ||	TRUE	igd
493	rs148108087	19	51781455	-0.0691	0.0358	63926	0.0534195	NA	A	G	Alzheimer's disease || id:ieu-b-2	ieu-b-2	Alzheimer's disease	Alzheimer's disease || ||	TRUE	igd
494	rs45486197	19	2244849	0.0453	0.0331	63926	0.171	NA	A	G	Alzheimer's disease || id:ieu-b-2	ieu-b-2	Alzheimer's disease	Alzheimer's disease || ||	TRUE	igd
495	rs4800191	18	22461398	-0.0002	0.0149	63926	0.9883	NA	C	G	Alzheimer's disease || id:ieu-b-2	ieu-b-2	Alzheimer's disease	Alzheimer's disease || ||	TRUE	igd
496	rs4456769	20	25190777	-0.0226	0.0155	63926	0.1461	NA	T	C	Alzheimer's disease || id:ieu-b-2	ieu-b-2	Alzheimer's disease	Alzheimer's disease || ||	TRUE	igd
497	rs6142059	20	32544327	-0.021	0.0146	63926	0.1489	NA	C	T	Alzheimer's disease || id:ieu-b-2	ieu-b-2	Alzheimer's disease	Alzheimer's disease || ||	TRUE	igd
498	rs4790292	17	1824305	-0.0088	0.0208	63926	0.6712	NA	A	C	Alzheimer's disease || id:ieu-b-2	ieu-b-2	Alzheimer's disease	Alzheimer's disease || ||	TRUE	igd
499	rs4792716	17	15943144	-0.0011	0.0143	63926	0.9378	NA	G	A	Alzheimer's disease || id:ieu-b-2	ieu-b-2	Alzheimer's disease	Alzheimer's disease || ||	TRUE	igd
500	rs35528533	13	66044806	-0.0029	0.0143	63926	0.8393	NA	T	C	Alzheimer's disease || id:ieu-b-2	ieu-b-2	Alzheimer's disease	Alzheimer's disease || ||	TRUE	igd
501	rs140733155	21	48048773	0.0751	0.0672	63926	0.2635	NA	G	A	Alzheimer's disease || id:ieu-b-2	ieu-b-2	Alzheimer's disease	Alzheimer's disease || ||	TRUE	igd
502	rs2586222	17	55547695	-0.0215	0.0196	63926	0.2723	NA	G	A	Alzheimer's disease || id:ieu-b-2	ieu-b-2	Alzheimer's disease	Alzheimer's disease || ||	TRUE	igd
503	rs76700673	17	56109863	0.0619	0.0273	63926	0.0233201	NA	C	T	Alzheimer's disease || id:ieu-b-2	ieu-b-2	Alzheimer's disease	Alzheimer's disease || ||	TRUE	igd
504	rs4477562	13	54104968	-0.0141	0.0219	63926	0.5189	NA	T	C	Alzheimer's disease || id:ieu-b-2	ieu-b-2	Alzheimer's disease	Alzheimer's disease || ||	TRUE	igd

## Sheet: Table T4
	Table T4： AD served as the exposure (based on another GWASs, https://gwas.mrcieu.ac.uk/; GWAS ID: ieu-b-2)
	chr.exposure	pos.exposure	beta.exposure	se.exposure	pval.exposure	samplesize.exposure	id.exposure	SNP	effect_allele.exposure	other_allele.exposure	eaf.exposure	exposure	mr_keep.exposure	pval_origin.exposure	data_source.exposure
1	1	207750568	-0.1508	0.0183	1.55489e-16	63926	ieu-b-2	rs679515	C	T	NA	|| id:ieu-b-2	TRUE	reported	igd
2	2	127889932	0.133	0.0195	8.95571e-12	63926	ieu-b-2	rs6710467	A	G	NA	|| id:ieu-b-2	TRUE	reported	igd
3	2	127892810	0.1693	0.0154	4.02161e-28	63926	ieu-b-2	rs6733839	T	C	NA	|| id:ieu-b-2	TRUE	reported	igd
4	6	47432637	-0.0821	0.0148	2.934e-08	63926	ieu-b-2	rs9381563	T	C	NA	|| id:ieu-b-2	TRUE	reported	igd
5	6	41034000	0.298	0.0431	4.46684e-12	63926	ieu-b-2	rs114812713	C	G	NA	|| id:ieu-b-2	TRUE	reported	igd
6	6	32560306	-0.0967	0.0166	5.79802e-09	63926	ieu-b-2	rs34665982	C	T	NA	|| id:ieu-b-2	TRUE	reported	igd
7	7	143109139	-0.1028	0.0182	1.56099e-08	63926	ieu-b-2	rs11767557	C	T	NA	|| id:ieu-b-2	TRUE	reported	igd
8	8	27219987	0.0936	0.0153	8.342e-10	63926	ieu-b-2	rs73223431	T	C	NA	|| id:ieu-b-2	TRUE	reported	igd
9	8	27468503	0.1333	0.0158	3.49221e-17	63926	ieu-b-2	rs867230	A	C	NA	|| id:ieu-b-2	TRUE	reported	igd
10	10	11721119	0.0841	0.0154	4.63895e-08	63926	ieu-b-2	rs11257242	G	C	NA	|| id:ieu-b-2	TRUE	reported	igd
11	11	47380340	0.0935	0.0144	9.70287e-11	63926	ieu-b-2	rs3740688	T	G	NA	|| id:ieu-b-2	TRUE	reported	igd
12	11	85868640	0.1198	0.0148	5.80898e-16	63926	ieu-b-2	rs3851179	C	T	NA	|| id:ieu-b-2	TRUE	reported	igd
13	11	60021948	-0.1232	0.0149	1.18604e-16	63926	ieu-b-2	rs1582763	A	G	NA	|| id:ieu-b-2	TRUE	reported	igd
14	14	92938855	-0.0906	0.0157	8.72891e-09	63926	ieu-b-2	rs12590654	A	G	NA	|| id:ieu-b-2	TRUE	reported	igd
15	19	1050874	-0.1071	0.0169	2.56201e-10	63926	ieu-b-2	rs12151021	G	A	NA	|| id:ieu-b-2	TRUE	reported	igd
16	19	45396973	0.9486	0.0427	2.24905e-109	63926	ieu-b-2	rs77301115	A	G	NA	|| id:ieu-b-2	TRUE	reported	igd
17	19	45458212	0.2709	0.0349	8.9454e-15	63926	ieu-b-2	rs117316645	A	G	NA	|| id:ieu-b-2	TRUE	reported	igd
18	19	45638832	0.4064	0.0618	4.67197e-11	63926	ieu-b-2	rs75463276	G	C	NA	|| id:ieu-b-2	TRUE	reported	igd
19	19	45302513	-0.212	0.0261	4.39643e-16	63926	ieu-b-2	rs2965112	G	A	NA	|| id:ieu-b-2	TRUE	reported	igd
20	19	45417200	-0.5425	0.0811	2.26986e-11	63926	ieu-b-2	rs72654445	A	G	NA	|| id:ieu-b-2	TRUE	reported	igd
21	19	45524679	-0.1773	0.0188	3.65679e-21	63926	ieu-b-2	rs62117224	A	G	NA	|| id:ieu-b-2	TRUE	reported	igd
22	19	45080498	0.1085	0.0164	4.15432e-11	63926	ieu-b-2	rs11669005	A	G	NA	|| id:ieu-b-2	TRUE	reported	igd
23	19	45251156	-0.2056	0.0161	2.75296e-37	63926	ieu-b-2	rs2965169	C	A	NA	|| id:ieu-b-2	TRUE	reported	igd
24	19	45363820	1.0175	0.0651	4.79954e-55	63926	ieu-b-2	rs138607350	G	T	NA	|| id:ieu-b-2	TRUE	reported	igd
25	19	45398633	-0.4126	0.0223	2.65216e-76	63926	ieu-b-2	rs11668327	C	G	NA	|| id:ieu-b-2	TRUE	reported	igd
26	19	45584692	0.1261	0.0202	4.52095e-10	63926	ieu-b-2	rs8100183	T	C	NA	|| id:ieu-b-2	TRUE	reported	igd
27	19	45818117	0.3633	0.0533	9.04066e-12	63926	ieu-b-2	rs144645090	A	G	NA	|| id:ieu-b-2	TRUE	reported	igd
28	19	45337918	1.1354	0.0366	1e-200	63926	ieu-b-2	rs147711004	A	G	NA	|| id:ieu-b-2	TRUE	reported	igd
29	19	45355743	-0.146	0.0211	4.255e-12	63926	ieu-b-2	rs4802241	C	A	NA	|| id:ieu-b-2	TRUE	reported	igd
30	19	45367972	-0.2677	0.0215	1.71593e-35	63926	ieu-b-2	rs3112439	C	G	NA	|| id:ieu-b-2	TRUE	reported	igd
31	19	45215081	-0.4735	0.0713	3.19669e-11	63926	ieu-b-2	rs111278137	A	G	NA	|| id:ieu-b-2	TRUE	reported	igd
32	19	45416099	-0.2929	0.049	2.28302e-09	63926	ieu-b-2	rs72654437	A	G	NA	|| id:ieu-b-2	TRUE	reported	igd

## Sheet: Table T5
	Table T5： BMI served as the outcome (based on the UKB study , https://gwas.mrcieu.ac.uk/; GWAS ID: ukb-b-19953)
	SNP	chr	pos	beta.outcome	se.outcome	samplesize.outcome	pval.outcome	eaf.outcome	effect_allele.outcome	other_allele.outcome	outcome	id.outcome	originalname.outcome	outcome.deprecated	mr_keep.outcome	data_source.outcome
1	rs9381563	6	47432637	0.00425769	0.00206737	461460	0.0389996	0.638133	T	C	Body mass index (BMI) || id:ukb-b-19953	ukb-b-19953	Body mass index (BMI)	Body mass index (BMI) || ||	TRUE	igd
2	rs867230	8	27468503	-0.00125247	0.00202515	461460	0.54	0.587477	A	C	Body mass index (BMI) || id:ukb-b-19953	ukb-b-19953	Body mass index (BMI)	Body mass index (BMI) || ||	TRUE	igd
3	rs144645090	19	45818117	-0.0111482	0.00617978	461460	0.0710003	0.027373	A	G	Body mass index (BMI) || id:ukb-b-19953	ukb-b-19953	Body mass index (BMI)	Body mass index (BMI) || ||	TRUE	igd
4	rs2965112	19	45302513	0.00330013	0.00313846	461460	0.29	0.113908	G	A	Body mass index (BMI) || id:ukb-b-19953	ukb-b-19953	Body mass index (BMI)	Body mass index (BMI) || ||	TRUE	igd
5	rs72654445	19	45417200	0.00567697	0.00906044	461460	0.53	0.013991	A	G	Body mass index (BMI) || id:ukb-b-19953	ukb-b-19953	Body mass index (BMI)	Body mass index (BMI) || ||	TRUE	igd
6	rs147711004	19	45337918	-0.0328343	0.00542071	461460	1.40001e-09	0.03625	A	G	Body mass index (BMI) || id:ukb-b-19953	ukb-b-19953	Body mass index (BMI)	Body mass index (BMI) || ||	TRUE	igd
7	rs6710467	2	127889932	0.00558052	0.00268398	461460	0.0379997	0.161158	A	G	Body mass index (BMI) || id:ukb-b-19953	ukb-b-19953	Body mass index (BMI)	Body mass index (BMI) || ||	TRUE	igd
8	rs12151021	19	1050874	0.00232507	0.00212523	461460	0.27	0.674984	G	A	Body mass index (BMI) || id:ukb-b-19953	ukb-b-19953	Body mass index (BMI)	Body mass index (BMI) || ||	TRUE	igd
9	rs3740688	11	47380340	-0.017787	0.00198841	461460	3.69999e-19	0.54527	T	G	Body mass index (BMI) || id:ukb-b-19953	ukb-b-19953	Body mass index (BMI)	Body mass index (BMI) || ||	TRUE	igd
10	rs11257242	10	11721119	-0.00202376	0.00208503	461460	0.33	0.656224	G	C	Body mass index (BMI) || id:ukb-b-19953	ukb-b-19953	Body mass index (BMI)	Body mass index (BMI) || ||	TRUE	igd
11	rs1582763	11	60021948	-0.00427389	0.00203956	461460	0.0359998	0.380054	A	G	Body mass index (BMI) || id:ukb-b-19953	ukb-b-19953	Body mass index (BMI)	Body mass index (BMI) || ||	TRUE	igd
12	rs111278137	19	45215081	0.014004	0.0070579	461460	0.0470002	0.021544	A	G	Body mass index (BMI) || id:ukb-b-19953	ukb-b-19953	Body mass index (BMI)	Body mass index (BMI) || ||	TRUE	igd
13	rs138607350	19	45363820	-0.0228058	0.0114117	461460	0.0460002	0.008347	G	T	Body mass index (BMI) || id:ukb-b-19953	ukb-b-19953	Body mass index (BMI)	Body mass index (BMI) || ||	TRUE	igd
14	rs11668327	19	45398633	0.00813102	0.00263546	461460	0.002	0.175748	C	G	Body mass index (BMI) || id:ukb-b-19953	ukb-b-19953	Body mass index (BMI)	Body mass index (BMI) || ||	TRUE	igd
15	rs72654437	19	45416099	0.012391	0.00628069	461460	0.0490004	0.029952	A	G	Body mass index (BMI) || id:ukb-b-19953	ukb-b-19953	Body mass index (BMI)	Body mass index (BMI) || ||	TRUE	igd
16	rs6733839	2	127892810	0.00182062	0.00205305	461460	0.38	0.390441	T	C	Body mass index (BMI) || id:ukb-b-19953	ukb-b-19953	Body mass index (BMI)	Body mass index (BMI) || ||	TRUE	igd
17	rs11767557	7	143109139	0.00432333	0.00241353	461460	0.0729995	0.212583	C	T	Body mass index (BMI) || id:ukb-b-19953	ukb-b-19953	Body mass index (BMI)	Body mass index (BMI) || ||	TRUE	igd
18	rs114812713	6	41034000	0.00946295	0.00627438	461460	0.13	0.026305	C	G	Body mass index (BMI) || id:ukb-b-19953	ukb-b-19953	Body mass index (BMI)	Body mass index (BMI) || ||	TRUE	igd
19	rs3851179	11	85868640	0.00107535	0.0020437	461460	0.6	0.628728	C	T	Body mass index (BMI) || id:ukb-b-19953	ukb-b-19953	Body mass index (BMI)	Body mass index (BMI) || ||	TRUE	igd
20	rs12590654	14	92938855	-0.00401473	0.00210324	461460	0.0560003	0.34012	A	G	Body mass index (BMI) || id:ukb-b-19953	ukb-b-19953	Body mass index (BMI)	Body mass index (BMI) || ||	TRUE	igd
21	rs77301115	19	45396973	-0.0280021	0.00624874	461460	7.39997e-06	0.025954	A	G	Body mass index (BMI) || id:ukb-b-19953	ukb-b-19953	Body mass index (BMI)	Body mass index (BMI) || ||	TRUE	igd
22	rs75463276	19	45638832	-0.0105754	0.00827288	461460	0.2	0.015892	G	C	Body mass index (BMI) || id:ukb-b-19953	ukb-b-19953	Body mass index (BMI)	Body mass index (BMI) || ||	TRUE	igd
23	rs2965169	19	45251156	0.00921198	0.00203211	461460	5.80003e-06	0.388598	C	A	Body mass index (BMI) || id:ukb-b-19953	ukb-b-19953	Body mass index (BMI)	Body mass index (BMI) || ||	TRUE	igd
24	rs679515	1	207750568	-0.000976982	0.0025814	461460	0.709999	0.822867	C	T	Body mass index (BMI) || id:ukb-b-19953	ukb-b-19953	Body mass index (BMI)	Body mass index (BMI) || ||	TRUE	igd
25	rs11669005	19	45080498	-0.00302895	0.00200942	461460	0.13	0.579253	A	G	Body mass index (BMI) || id:ukb-b-19953	ukb-b-19953	Body mass index (BMI)	Body mass index (BMI) || ||	TRUE	igd
26	rs8100183	19	45584692	-0.00275865	0.0026796	461460	0.3	0.167041	T	C	Body mass index (BMI) || id:ukb-b-19953	ukb-b-19953	Body mass index (BMI)	Body mass index (BMI) || ||	TRUE	igd
27	rs73223431	8	27219987	-0.00746664	0.0020546	461460	0.000280001	0.365442	T	C	Body mass index (BMI) || id:ukb-b-19953	ukb-b-19953	Body mass index (BMI)	Body mass index (BMI) || ||	TRUE	igd
28	rs117316645	19	45458212	-0.00478871	0.00494316	461460	0.33	0.042109	A	G	Body mass index (BMI) || id:ukb-b-19953	ukb-b-19953	Body mass index (BMI)	Body mass index (BMI) || ||	TRUE	igd
29	rs4802241	19	45355743	0.00675254	0.00266135	461460	0.0109999	0.170319	C	A	Body mass index (BMI) || id:ukb-b-19953	ukb-b-19953	Body mass index (BMI)	Body mass index (BMI) || ||	TRUE	igd
